# Supplementary material for: Consultations by Asylum Seekers: Recent Trends in the Emergency Department of a Swiss University Hospital
Source: PLoS One. 2016 May 18;11(5):e0155423. doi: 10.1371/journal.pone.0155423 (PMC4871557; doi:10.1371/journal.pone.0155423)
Supplement: S1 Dataset — (XLS) [file pone.0155423.s001.xls]

## Sheet: Sheet1
age	sex	nation	triage	referral	year	month	hospitalisation	diag_group	related_to_violence	chief_compl	continent	region	age_group10	age_group	somalia
32	Male	Morocco	3	Ambulance	2012	6	Home	Trauma	0	39	Africa	Northern Africa	30-39	16-40	0
38	Female	Eritrea	3	Walk-In	2012	6	Admitted	Respiratory problem	0	45	Africa	Eastern Africa	30-39	16-40	0
37	Female	Syrian Arab Republic	3	Walk-In	2012	6	Home	Psychiatric problem, including self-harm	0	28	Asia	Western Asia	30-39	16-40	0
26	Male	Morocco	5	Walk-In	2012	6	Home	Follow Up	0	24	Africa	Northern Africa	20-29	16-40	0
49	Female	Iran	4	Walk-In	2012	6	Home	Musculoskeletal condition	0	35	Asia	Southern Asia	40-49	41-65	0
28	Female	Republic of the Congo	3	Walk-In	2012	6	Home	Gastrointestinal or genitourinary condition	0	1	Africa	Middle Africa	20-29	16-40	0
27	Male	Alergia	3	Walk-In	2012	6	Home	Infectious disease	0	25	Africa	Northern Africa	20-29	16-40	0
20	Male	Syrian Arab Republic	3	Walk-In	2012	6	Home	Neurological problem	0	28	Asia	Western Asia	20-29	16-40	0
18	Male	Somalia	4	Walk-In	2012	6	Home	Neurological problem	0	12	Africa	Eastern Africa	10-19	16-40	1
35	Male	China	3	Walk-In	2012	6	Admitted	Gastrointestinal or genitourinary condition	0	2	Asia	Eastern Asia	30-39	16-40	0
28	Male	Morocco	3	Hospital	2012	6	Admitted	Trauma	0	19	Africa	Northern Africa	20-29	16-40	0
21	Male	Somalia	3	Walk-In	2012	6	Home	Infectious disease	0	17	Africa	Eastern Africa	20-29	16-40	1
31	Female	Turkey	3	Ambulance	2012	6	Transfer	Infectious disease	0	50	Asia	Western Asia	30-39	16-40	0
56	Female	Montenegro	3	Hospital	2012	6	Admitted	Other	0	57	Europe	Southern Europe	50-59	41-65	0
27	Male	Alergia	4	Walk-In	2012	6	Home	Infectious disease	0	31	Africa	Northern Africa	20-29	16-40	0
18	Female	Ethiopia	3	Walk-In	2012	6	Home	Gastrointestinal or genitourinary condition	0	1	Africa	Eastern Africa	10-19	16-40	0
28	Male	Syrian Arab Republic	3	Walk-In	2012	6	Home	Infectious disease	0	42	Asia	Western Asia	20-29	16-40	0
26	Male	Turkey	2	Walk-In	2012	6	Home	Neurological problem	0	28	Asia	Western Asia	20-29	16-40	0
20	Female	Bosnia and Herzegovina	4	Walk-In	2012	6	Home	Musculoskeletal condition	0	11	Europe	Southern Europe	20-29	16-40	0
28	Female	Eritrea	3	Walk-In	2012	6	Home	Other	0	46	Africa	Eastern Africa	20-29	16-40	0
47	Male	Sri Lanka	3	Family Doctor	2012	6	Admitted	Other	0	29	Asia	Southern Asia	40-49	41-65	0
38	Female	Eritrea	2	Walk-In	2012	6	Admitted	Infectious disease	0	45	Africa	Eastern Africa	30-39	16-40	0
20	Male	Iraq	2	Hospital	2012	6	Admitted	Infectious disease	0	31	Asia	Western Asia	20-29	16-40	0
27	Male	Alergia	5	Walk-In	2012	6	Home	Follow Up	0	24	Africa	Northern Africa	20-29	16-40	0
21	Female	Nigeria	3	Ambulance	2012	6	Home	Psychiatric problem, including self-harm	0	49	Africa	Western Africa	20-29	16-40	0
20	Female	Syrian Arab Republic	3	Walk-In	2012	6	Home	Psychiatric problem, including self-harm	0	1	Asia	Western Asia	20-29	16-40	0
20	Female	Syrian Arab Republic	3	Walk-In	2012	6	Home	Respiratory problem	0	37	Asia	Western Asia	20-29	16-40	0
25	Female	Sri Lanka	3	Walk-In	2012	6	Home	Eye problem	0	18	Asia	Southern Asia	20-29	16-40	0
37	Female	Syrian Arab Republic	3	Walk-In	2012	6	Home	Neurological problem	0	28	Asia	Western Asia	30-39	16-40	0
27	Male	Alergia	3	Ambulance	2012	6	Admitted	Infectious disease	0	31	Africa	Northern Africa	20-29	16-40	0
25	Female	Iraq	3	Walk-In	2012	6	Home	Gastrointestinal or genitourinary condition	0	1	Asia	Western Asia	20-29	16-40	0
19	Male	Afghanistan	3	Walk-In	2012	6	Home	Cardiovascular problem	0	57	Asia	Southern Asia	10-19	16-40	0
35	Male	China	3	Walk-In	2012	6	Admitted	Gastrointestinal or genitourinary condition	0	1	Asia	Eastern Asia	30-39	16-40	0
25	Male	Eritrea	4	Hospital	2012	6	Transfer	Psychiatric problem, including self-harm			Africa	Eastern Africa	20-29	16-40	0
26	Male	Morocco	5	Walk-In	2012	6	Home				Africa	Northern Africa	20-29	16-40	0
23	Male	Tunesia	3	Ambulance	2012	6	Home	Psychiatric problem, including self-harm	0	57	Africa	Northern Africa	20-29	16-40	0
25	Male	Eritrea	3	Walk-In	2012	6	Transfer	Psychiatric problem, including self-harm	0	44	Africa	Eastern Africa	20-29	16-40	0
34	Male	Sri Lanka	4	Walk-In	2012	6	Admitted	Infectious disease	0	31	Asia	Southern Asia	30-39	16-40	0
35	Male	Syrian Arab Republic	3	Ambulance	2012	6	Home	Infectious disease	0	31	Asia	Western Asia	30-39	16-40	0
22	Male	Nigeria	3	Ambulance	2012	6	Transfer	Psychiatric problem, including self-harm	0	44	Africa	Western Africa	20-29	16-40	0
21	Male	Yemen	3	Walk-In	2012	6	Home	Infectious disease	0	28	Asia	Western Asia	20-29	16-40	0
20	Female	Syrian Arab Republic	3	Walk-In	2012	6	Transfer	Psychiatric problem, including self-harm	0	41	Asia	Western Asia	20-29	16-40	0
37	Male	Somalia	3	Ambulance	2012	7	Home	Gastrointestinal or genitourinary condition	0	44	Africa	Eastern Africa	30-39	16-40	1
28	Male	Syrian Arab Republic	2	Walk-In	2012	7	Home	Trauma	1	28	Asia	Western Asia	20-29	16-40	0
37	Female	Syrian Arab Republic	3	Walk-In	2012	7	Home	Psychiatric problem, including self-harm	0	57	Asia	Western Asia	30-39	16-40	0
56	Female	Montenegro	3	Walk-In	2012	7	Home	Other	0	46	Europe	Southern Europe	50-59	41-65	0
46	Male	Tunesia	2	Police	2012	7	Admitted	Trauma	0	44	Africa	Northern Africa	40-49	41-65	0
36	Male	Turkey	4	Walk-In	2012	7	Home	Psychiatric problem, including self-harm	0	44	Asia	Western Asia	30-39	16-40	0
22	Male	Nigeria	3	Police	2012	7	Home	Trauma	1	4	Africa	Western Africa	20-29	16-40	0
46	Male	China	3	Walk-In	2012	7	Home	Other	0	7	Asia	Eastern Asia	40-49	41-65	0
36	Male	Somalia	2	Walk-In	2012	7	Home	Cardiovascular problem	0	10	Africa	Eastern Africa	30-39	16-40	1
30	Male	Tunesia	2	Police	2012	7	Admitted	Psychiatric problem, including self-harm	0	44	Africa	Northern Africa	30-39	16-40	0
28	Male	Tunesia	2	Police	2012	7	Admitted	Psychiatric problem, including self-harm	0	44	Africa	Northern Africa	20-29	16-40	0
18	Male	Liberia	3	Police	2012	7	Admitted	Other	0	23	Africa	Western Africa	10-19	16-40	0
44	Male	Macedonia	4	Family Doctor	2012	7	Home	Other	0	15	Europe	Southern Europe	40-49	41-65	0
28	Female	Iran	3	Walk-In	2012	7	Home	Gastrointestinal or genitourinary condition	0	1	Asia	Southern Asia	20-29	16-40	0
38	Female	China	3	Walk-In	2012	7	Admitted	Respiratory problem	0	45	Asia	Eastern Asia	30-39	16-40	0
28	Female	Eritrea	3	Hospital	2012	7	Admitted	Infectious disease	0	31	Africa	Eastern Africa	20-29	16-40	0
24	Male	Nigeria	3	Walk-In	2012	7	Home	Trauma	1	4	Africa	Western Africa	20-29	16-40	0
52	Female	Afghanistan	3	Walk-In	2012	7	Admitted	Infectious disease	0	1	Asia	Southern Asia	50-59	41-65	0
35	Male	China	3	Walk-In	2012	7	Home	Infectious disease	0	1	Asia	Eastern Asia	30-39	16-40	0
24	Male	Nigeria	4	Walk-In	2012	7	Admitted	Trauma	1	45	Africa	Western Africa	20-29	16-40	0
22	Female	Guinea	3	Police	2012	7	Admitted	Other	0	23	Africa	Western Africa	20-29	16-40	0
36	Female	Eritrea	3	Walk-In	2012	7	Home	Infectious disease	0	17	Africa	Eastern Africa	30-39	16-40	0
58	Female	Somalia	1	Ambulance	2012	7	Admitted	Neurological problem	0	48	Africa	Eastern Africa	50-59	41-65	1
38	Male	Sri Lanka	2	Ambulance	2012	7	Home	Psychiatric problem, including self-harm	0	49	Asia	Southern Asia	30-39	16-40	0
51	Male	Cameroon	3	Ambulance	2012	7	Home	Trauma	1	4	Africa	Middle Africa	50-59	41-65	0
31	Male	Turkey	3	Walk-In	2012	7	Home	Infectious disease	0	31	Asia	Western Asia	30-39	16-40	0
30	Male	Somalia	3	Walk-In	2012	7	Home	Trauma	1	6	Africa	Eastern Africa	30-39	16-40	1
46	Female	Somalia	3	Walk-In	2012	7	Home	Trauma	0	19	Africa	Eastern Africa	40-49	41-65	1
22	Male	Mauritania	3	Walk-In	2012	7	Home	Trauma	0	39	Africa	Western Africa	20-29	16-40	0
29	Male	Tunesia	3	Walk-In	2012	7	Home	Trauma	0	35	Africa	Northern Africa	20-29	16-40	0
37	Female	China	3	Family Doctor	2012	8	Home	Musculoskeletal condition	0	5	Asia	Eastern Asia	30-39	16-40	0
26	Male	Sri Lanka	3	Ambulance	2012	8	Home	Trauma	0	52	Asia	Southern Asia	20-29	16-40	0
24	Male	Nigeria	3	Police	2012	8	Home	Trauma	0	44	Africa	Western Africa	20-29	16-40	0
16	Male	Afghanistan	2	Ambulance	2012	8	Home	Gastrointestinal or genitourinary condition	0	54	Asia	Southern Asia	10-19	16-40	0
22	Female	Eritrea	3	Walk-In	2012	8	Home	Trauma	1	4	Africa	Eastern Africa	20-29	16-40	0
22	Male	Nepal	3	Walk-In	2012	8	Home	Trauma	0	39	Asia	Southern Asia	20-29	16-40	0
29	Male	Sri Lanka	3	Walk-In	2012	8	Home	Trauma	0	7	Asia	Southern Asia	20-29	16-40	0
20	Male	Macedonia	3	Walk-In	2012	8	Admitted	Other	0	21	Europe	Southern Europe	20-29	16-40	0
36	Male	Somalia	2	Family Doctor	2012	8	Home	Cardiovascular problem	0	10	Africa	Eastern Africa	30-39	16-40	1
23	Male	Somalia	3	Walk-In	2012	8	Home	Gastrointestinal or genitourinary condition	0	25	Africa	Eastern Africa	20-29	16-40	1
25	Male	Somalia	3	Walk-In	2012	8	Home	Other	0	1	Africa	Eastern Africa	20-29	16-40	1
18	Male	Somalia	3	Walk-In	2012	8	Home	Trauma	0	52	Africa	Eastern Africa	10-19	16-40	1
30	Male	Ethiopia	2	Walk-In	2012	8	Home	Neurological problem	0	28	Africa	Eastern Africa	30-39	16-40	0
27	Male	Alergia	3	Walk-In	2012	8	Home	Trauma	1	4	Africa	Northern Africa	20-29	16-40	0
35	Male	Syrian Arab Republic	3	Walk-In	2012	8	Home	Infectious disease	0	31	Asia	Western Asia	30-39	16-40	0
26	Male	Syrian Arab Republic	3	Walk-In	2012	8	Home	Infectious disease	0	31	Asia	Western Asia	20-29	16-40	0
52	Female	Russian Federation	3	Ambulance	2012	8	Home	Musculoskeletal condition	0	21	Europe	Eastern Europe	50-59	41-65	0
27	Male	Morocco	3	Ambulance	2012	8	Home	Trauma	1	49	Africa	Northern Africa	20-29	16-40	0
32	Male	Turkey	1	Walk-In	2012	8	Admitted	Infectious disease	0	31	Asia	Western Asia	30-39	16-40	0
35	Female	Sri Lanka	3	Walk-In	2012	8	Home	Trauma	0	46	Asia	Southern Asia	30-39	16-40	0
29	Female	Yemen	3	Walk-In	2012	8	Home	Gastrointestinal or genitourinary condition	0	1	Asia	Western Asia	20-29	16-40	0
21	Male	South Africa	3	Police	2012	8	Admitted	Other	0	23	Africa	Southern Africa	20-29	16-40	0
50	Female	Sri Lanka	3	Walk-In	2012	8	Admitted	Other	0	2	Asia	Southern Asia	50-59	41-65	0
23	Male	Somalia	3	Walk-In	2012	8	Home	Gastrointestinal or genitourinary condition	0	31	Africa	Eastern Africa	20-29	16-40	1
34	Male	Alergia	1	Ambulance	2012	8	Admitted	Trauma	1	4	Africa	Northern Africa	30-39	16-40	0
18	Male	Syrian Arab Republic	3	Walk-In	2012	8	Home	Infectious disease	0	45	Asia	Western Asia	10-19	16-40	0
24	Male	Somalia	3	Walk-In	2012	8	Home	Trauma	0	17	Africa	Eastern Africa	20-29	16-40	1
32	Male	Georgia	3	Walk-In	2012	8	Home	Infectious disease	0	31	Asia	Western Asia	30-39	16-40	0
28	Male	Syrian Arab Republic	3	Walk-In	2012	8	Home	Infectious disease	0	17	Asia	Western Asia	20-29	16-40	0
16	Male	Afghanistan	2	Ambulance	2012	8	Home	Trauma	1	4	Asia	Southern Asia	10-19	16-40	0
30	Male	Tunesia	4	Walk-In	2012	8	Home	Trauma	0	39	Africa	Northern Africa	30-39	16-40	0
22	Male	Yemen	3	Walk-In	2012	8	Home	Infectious disease	0	25	Asia	Western Asia	20-29	16-40	0
22	Male	Tunesia	4	Ambulance	2012	8	Home	Trauma	0	46	Africa	Northern Africa	20-29	16-40	0
34	Male	Libya	3	Ambulance	2012	8	Home	Psychiatric problem, including self-harm	1	4	Africa	Northern Africa	30-39	16-40	0
20	Female	Turkey	3	Walk-In	2012	8	Home	Trauma	0	39	Asia	Western Asia	20-29	16-40	0
42	Male	Eritrea	1	Ambulance	2012	8	Home	Trauma	0	37	Africa	Eastern Africa	40-49	41-65	0
35	Male	Morocco	3	Walk-In	2012	9	Home	Trauma	0	39	Africa	Northern Africa	30-39	16-40	0
19	Male	Turkey	3	Walk-In	2012	9	Home	Trauma	0	7	Asia	Western Asia	10-19	16-40	0
36	Male	Ethiopia	3	Walk-In	2012	9	Home	Trauma	0	46	Africa	Eastern Africa	30-39	16-40	0
27	Male	Sri Lanka	3	Ambulance	2012	9	Admitted	Musculoskeletal condition	0	39	Asia	Southern Asia	20-29	16-40	0
27	Male	Turkey	3	Walk-In	2012	9	Home	Infectious disease	0	17	Asia	Western Asia	20-29	16-40	0
51	Male	Somalia	1	Ambulance	2012	9	Admitted	Cardiovascular problem	0	11	Africa	Eastern Africa	50-59	41-65	1
43	Male	Sri Lanka	3	Walk-In	2012	9	Home	Trauma	0	42	Asia	Southern Asia	40-49	41-65	0
24	Female	Eritrea	3	Walk-In	2012	9	Home	Infectious disease	0	28	Africa	Eastern Africa	20-29	16-40	0
40	Male	Eritrea	3	Ambulance	2012	9	Home	Other	0	25	Africa	Eastern Africa	40-49	41-65	0
30	Male	Tunesia		Walk-In	2012	9	Home	Other	0	25	Africa	Northern Africa	30-39	16-40	0
56	Female	Montenegro	3	Hospital	2012	9	Home	Gastrointestinal or genitourinary condition	0	13	Europe	Southern Europe	50-59	41-65	0
27	Male	Somalia	3	Walk-In	2012	9	Home	Trauma	0	19	Africa	Eastern Africa	20-29	16-40	1
44	Female	Montenegro	3	Walk-In	2012	9	Home	Musculoskeletal condition	0	39	Europe	Southern Europe	40-49	41-65	0
44	Female	Montenegro	1	Walk-In	2012	9	Home	Musculoskeletal condition	0	11	Europe	Southern Europe	40-49	41-65	0
28	Female	Eritrea	3	Walk-In	2012	9	Home	Infectious disease	0	17	Africa	Eastern Africa	20-29	16-40	0
31	Male	Bahrain	3	Walk-In	2012	9	Home	Musculoskeletal condition	0	5	Asia	Western Asia	30-39	16-40	0
26	Male	Iraq	2	Walk-In	2012	9	Home	Psychiatric problem, including self-harm	0	11	Asia	Western Asia	20-29	16-40	0
28	Male	Eritrea	3	Walk-In	2012	9	Home	Musculoskeletal condition	0	11	Africa	Eastern Africa	20-29	16-40	0
28	Male	Eritrea	2	Walk-In	2012	9	Home	Musculoskeletal condition	0	5	Africa	Eastern Africa	20-29	16-40	0
24	Male	Morocco	2	Walk-In	2012	9	Home	Trauma	1	4	Africa	Northern Africa	20-29	16-40	0
26	Male	Iraq	2	Ambulance	2012	9	Transfer	Psychiatric problem, including self-harm	0	37	Asia	Western Asia	20-29	16-40	0
28	Female	Ethiopia	3	Walk-In	2012	9	Home	Musculoskeletal condition	0	5	Africa	Eastern Africa	20-29	16-40	0
36	Male	Nigeria	3	Walk-In	2012	9	Home	Trauma	1	4	Africa	Western Africa	30-39	16-40	0
46	Male	Tunesia	2	Police	2012	9	Home	Trauma	0	53	Africa	Northern Africa	40-49	41-65	0
24	Male	Tunesia	3	Walk-In	2012	9	Home	Musculoskeletal condition	0	7	Africa	Northern Africa	20-29	16-40	0
25	Female	Sri Lanka	2	Walk-In	2012	9	Admitted	Infectious disease	0	25	Asia	Southern Asia	20-29	16-40	0
36	Male	Somalia	3	Ambulance	2012	9	Home	Psychiatric problem, including self-harm	1	4	Africa	Eastern Africa	30-39	16-40	1
28	Male	Tunesia	3	Ambulance	2012	9	Home	Trauma	1	17	Africa	Northern Africa	20-29	16-40	0
63	Male	Montenegro			2012	9	Home	Other	0	36	Europe	Southern Europe	60-69	41-65	0
27	Male	Sri Lanka	3	Family Doctor	2012	9	Home	Trauma	0	39	Asia	Southern Asia	20-29	16-40	0
38	Female	Syrian Arab Republic	3	Walk-In	2012	10	Home	Infectious disease	0	28	Asia	Western Asia	30-39	16-40	0
28	Male	Somalia	3	Walk-In	2012	10	Home	Musculoskeletal condition	0	39	Africa	Eastern Africa	20-29	16-40	1
33	Male	Syrian Arab Republic	3	Walk-In	2012	10	Home	Trauma	0	46	Asia	Western Asia	30-39	16-40	0
41	Male	Morocco	3	Ambulance	2012	10	Home	Psychiatric problem, including self-harm	0	44	Africa	Northern Africa	40-49	41-65	0
71	Male	Somalia	3	Walk-In	2012	10	Home	Cardiovascular problem	0	5	Africa	Eastern Africa	70-79	>65	1
30	Male	Morocco	3	Police	2012	10	Admitted	Cardiovascular problem	0	50	Africa	Northern Africa	30-39	16-40	0
33	Male	Eritrea	3	Walk-In	2012	10	Home	Cardiovascular problem	0	10	Africa	Eastern Africa	30-39	16-40	0
22	Male	Georgia	3	Hospital	2012	10	Admitted	Trauma	0	39	Asia	Western Asia	20-29	16-40	0
36	Female	Bosnia and Herzegovina	2	Walk-In	2012	10	Home	Neurological problem	0	28	Europe	Southern Europe	30-39	16-40	0
22	Female	Somalia	3	Walk-In	2012	10	Home	Musculoskeletal condition	0	5	Africa	Eastern Africa	20-29	16-40	1
46	Male	Alergia	3	Walk-In	2012	10	Home	Trauma	0	52	Africa	Northern Africa	40-49	41-65	0
16	Female	Syrian Arab Republic	3	Walk-In	2012	10	Home	Cardiovascular problem	0	50	Asia	Western Asia	10-19	16-40	0
25	Male	Somalia	3	Walk-In	2012	10	Home	Other	0	21	Africa	Eastern Africa	20-29	16-40	1
35	Male	Morocco	3	Walk-In	2012	10	Home	Infectious disease	0	31	Africa	Northern Africa	30-39	16-40	0
19	Male	Afghanistan	3	Walk-In	2012	10	Home	Trauma	0	39	Asia	Southern Asia	10-19	16-40	0
50	Male	Egypt	2	Walk-In	2012	10	Admitted	Cardiovascular problem	0	10	Africa	Northern Africa	50-59	41-65	0
39	Male	Eritrea	3	Walk-In	2012	10	Home	Gastrointestinal or genitourinary condition	0	21	Africa	Eastern Africa	30-39	16-40	0
36	Female	Bosnia and Herzegovina	2	Walk-In	2012	10	Home	Neurological problem	0	37	Europe	Southern Europe	30-39	16-40	0
35	Male	Morocco	3	Walk-In	2012	10	Home	Trauma	1	4	Africa	Northern Africa	30-39	16-40	0
26	Male	Eritrea	3	Walk-In	2012	10	Home	Other	0	3	Africa	Eastern Africa	20-29	16-40	0
28	Male	Eritrea	3	Walk-In	2012	10	Home	Musculoskeletal condition	0	7	Africa	Eastern Africa	20-29	16-40	0
49	Female	Eritrea	3	Family Doctor	2012	10	Admitted	Other	0	14	Africa	Eastern Africa	40-49	41-65	0
24	Male	Morocco	3	Walk-In	2012	10	Home	Follow Up	0	24	Africa	Northern Africa	20-29	16-40	0
23	Male	Nigeria	3	Walk-In	2012	10	Home	Gastrointestinal or genitourinary condition	0	1	Africa	Western Africa	20-29	16-40	0
28	Male	Syrian Arab Republic	2	Walk-In	2012	10	Home	Infectious disease	0	31	Asia	Western Asia	20-29	16-40	0
34	Male	Alergia	2	Ambulance	2012	10	Home	Psychiatric problem, including self-harm	0	49	Africa	Northern Africa	30-39	16-40	0
27	Male	Nigeria	4	Police	2012	10	Home	Other	0	23	Africa	Western Africa	20-29	16-40	0
52	Male	Morocco	4	Walk-In	2012	10	Home	Psychiatric problem, including self-harm	0	45	Africa	Northern Africa	50-59	41-65	0
51	Female	Montenegro	3	Walk-In	2012	10	Admitted	Cardiovascular problem	0	50	Europe	Southern Europe	50-59	41-65	0
16	Female	Syrian Arab Republic	3	Ambulance	2012	10	Home	Neurological problem	0	44	Asia	Western Asia	10-19	16-40	0
37	Male	Kosovo	3	Walk-In	2012	10	Home	Cardiovascular problem	0	11	Europe	Southern Europe	30-39	16-40	0
27	Male	Morocco	3	Ambulance	2012	10	Home	Trauma	1	4	Africa	Northern Africa	20-29	16-40	0
24	Male	Cote d'Ivoire	2	Police	2012	10	Admitted	Psychiatric problem, including self-harm	0	37	Africa	Western Africa	20-29	16-40	0
48	Male	Sri Lanka	3	Walk-In	2012	10	Admitted	Other	0	43	Asia	Southern Asia	40-49	41-65	0
39	Male	Nigeria	3	Police	2012	10	Admitted	Psychiatric problem, including self-harm	0	23	Africa	Western Africa	30-39	16-40	0
34	Male	Alergia	2	Ambulance	2012	10	Home	Psychiatric problem, including self-harm	0	12	Africa	Northern Africa	30-39	16-40	0
41	Male	Morocco	3	Ambulance	2012	10	Home	Trauma	0	46	Africa	Northern Africa	40-49	41-65	0
26	Male	Somalia	3	Walk-In	2012	10	Home	Infectious disease	0	31	Africa	Eastern Africa	20-29	16-40	1
24	Male	Tunesia	2		2012	10	Home	Trauma	1	4	Africa	Northern Africa	20-29	16-40	0
21	Male	Eritrea	3	Walk-In	2012	10	Home	Infectious disease	0	17	Africa	Eastern Africa	20-29	16-40	0
17	Female	Sri Lanka	3	Hospital	2012	10	Admitted	Neurological problem	0	37	Asia	Southern Asia	10-19	16-40	0
32	Male	Somalia	3	Walk-In	2012	10	Home	Other	0	29	Africa	Eastern Africa	30-39	16-40	1
31	Female	Turkey	2	Walk-In	2012	10	Home	Psychiatric problem, including self-harm	0	41	Asia	Western Asia	30-39	16-40	0
22	Male	Morocco	1	Ambulance	2012	10	Home	Trauma	1	4	Africa	Northern Africa	20-29	16-40	0
50	Female	Sri Lanka	3	Ambulance	2012	10	Transfer	Psychiatric problem, including self-harm	0	49	Asia	Southern Asia	50-59	41-65	0
36	Female	Syrian Arab Republic	3	Walk-In	2012	10	Admitted	Musculoskeletal condition	0	5	Asia	Western Asia	30-39	16-40	0
30	Male	Morocco	3	Police	2012	10	Admitted	Neurological problem	0	22	Africa	Northern Africa	30-39	16-40	0
43	Female	Democratic Republic of the Congo	2	Hospital	2012	10	Admitted	Neurological problem	0	37	Africa	Middle Africa	40-49	41-65	0
28	Male	Syrian Arab Republic	2	Ambulance	2012	10	Home	Trauma	0	28	Asia	Western Asia	20-29	16-40	0
22	Male	Eritrea	3	Walk-In	2012	10	Home	Gastrointestinal or genitourinary condition	0	1	Africa	Eastern Africa	20-29	16-40	0
60	Female	Eritrea	3	Walk-In	2012	11	Home	Musculoskeletal condition	0	35	Africa	Eastern Africa	60-69	41-65	0
23	Male	Tunesia	4	Walk-In	2012	11	Home	Infectious disease	0	31	Africa	Northern Africa	20-29	16-40	0
30	Female	China	3	Walk-In	2012	11	Home	Musculoskeletal condition	0	11	Asia	Eastern Asia	30-39	16-40	0
29	Male	Morocco	3	Ambulance	2012	11	Home	Psychiatric problem, including self-harm	0	49	Africa	Northern Africa	20-29	16-40	0
52	Male	Bangladesh	2	Walk-In	2012	11	Admitted	Cardiovascular problem	0	11	Asia	Southern Asia	50-59	41-65	0
20	Male	Syrian Arab Republic	2	Walk-In	2012	11	Home	Other	0	21	Asia	Western Asia	20-29	16-40	0
71	Male	Somalia	2	Walk-In	2012	11	Home	Gastrointestinal or genitourinary condition	0	1	Africa	Eastern Africa	70-79	>65	1
31	Male	Turkey	3	Walk-In	2012	11	Home	Respiratory problem	0	45	Asia	Western Asia	30-39	16-40	0
44	Male	Syrian Arab Republic	3	Walk-In	2012	11	Home	Neurological problem	0	16	Asia	Western Asia	40-49	41-65	0
46	Male	China	3	Walk-In	2012	11	Home	Infectious disease	0	31	Asia	Eastern Asia	40-49	41-65	0
35	Male	Morocco	4	Walk-In	2012	11	Home	Trauma	0	39	Africa	Northern Africa	30-39	16-40	0
50	Male	Egypt	4	Walk-In	2012	11	Home	Musculoskeletal condition	0	39	Africa	Northern Africa	50-59	41-65	0
30	Female	Syrian Arab Republic	4	Walk-In	2012	11	Home	Follow Up	0	24	Asia	Western Asia	30-39	16-40	0
30	Female	Tunesia	3	Walk-In	2012	11	Home	Infectious disease	0	31	Africa	Northern Africa	30-39	16-40	0
29	Male	Eritrea	3	Walk-In	2012	11	Home	Musculoskeletal condition	0	53	Africa	Eastern Africa	20-29	16-40	0
41	Male	Eritrea	3	Walk-In	2012	11	Home	Other	0	7	Africa	Eastern Africa	40-49	41-65	0
28	Male	Syrian Arab Republic	3	Walk-In	2012	11	Home	Infectious disease	0	17	Asia	Western Asia	20-29	16-40	0
24	Male	Tunesia	2	Hospital	2012	11	Admitted	Trauma	0	37	Africa	Northern Africa	20-29	16-40	0
22	Male	Somalia	1	Walk-In	2012	11	Home	Other	0	21	Africa	Eastern Africa	20-29	16-40	1
48	Male	Sri Lanka	3	Family Doctor	2012	11	Admitted	Respiratory problem	0	45	Asia	Southern Asia	40-49	41-65	0
33	Male	Syrian Arab Republic	3	Walk-In	2012	11	Home	Trauma	0	39	Asia	Western Asia	30-39	16-40	0
64	Male	Republic of the Congo	2	Ambulance	2012	11	Admitted	Neurological problem	0	37	Africa	Middle Africa	60-69	41-65	0
32	Female	Bangladesh	2	Ambulance	2012	11	Home	Cardiovascular problem	0	50	Asia	Southern Asia	30-39	16-40	0
48	Male	Sri Lanka	1	Family Doctor	2012	11	Admitted	Respiratory problem	0	45	Asia	Southern Asia	40-49	41-65	0
35	Male	Morocco	4	Police	2012	11	Home	Trauma	0	39	Africa	Northern Africa	30-39	16-40	0
31	Female	Turkey	2	Walk-In	2012	11	Home	Cardiovascular problem	0	50	Asia	Western Asia	30-39	16-40	0
59	Female	Somalia	3	Walk-In	2012	11	Home	Gastrointestinal or genitourinary condition	0	57	Africa	Eastern Africa	50-59	41-65	1
24	Male	Somalia	3	Walk-In	2012	11	Home	Neurological problem	0	37	Africa	Eastern Africa	20-29	16-40	1
24	Female	Tunesia	3	Walk-In	2012	11	Home	Gastrointestinal or genitourinary condition	0	1	Africa	Northern Africa	20-29	16-40	0
32	Male	Cote d'Ivoire	3	Ambulance	2012	11	Home	Psychiatric problem, including self-harm	0	49	Africa	Western Africa	30-39	16-40	0
34	Male	Alergia	2	Family Doctor	2012	11	Admitted	Neurological problem	0	12	Africa	Northern Africa	30-39	16-40	0
31	Female	Eritrea	3	Walk-In	2012	11	Admitted	Infectious disease	0	31	Africa	Eastern Africa	30-39	16-40	0
43	Female	Macedonia	2	Ambulance	2012	11	Home	Neurological problem	0	28	Europe	Southern Europe	40-49	41-65	0
32	Male	Somalia	3	Walk-In	2012	11	Home	Neurological problem	0	1	Africa	Eastern Africa	30-39	16-40	1
61	Male	Serbia	1	Ambulance	2012	11	Admitted	Cardiovascular problem	0	42	Europe	Southern Europe	60-69	41-65	0
23	Male	Nigeria	3	Police	2012	11	Admitted	Other	0	23	Africa	Western Africa	20-29	16-40	0
39	Male	Iraq	2	Walk-In	2012	11	Home	Neurological problem	0	28	Asia	Western Asia	30-39	16-40	0
47	Female	Montenegro	3	Hospital	2012	11	Home	Respiratory problem	0	45	Europe	Southern Europe	40-49	41-65	0
56	Female	Montenegro	2	Ambulance	2012	11	Admitted	Cardiovascular problem	0	42	Europe	Southern Europe	50-59	41-65	0
19	Male	Afghanistan	3	Walk-In	2012	11	Home	Other	0	25	Asia	Southern Asia	10-19	16-40	0
28	Male	Tunesia	3	Walk-In	2012	11	Home	Trauma	0	39	Africa	Northern Africa	20-29	16-40	0
50	Male	Egypt	2	Walk-In	2012	11	Home	Cardiovascular problem	0	10	Africa	Northern Africa	50-59	41-65	0
27	Male	Morocco	3	Walk-In	2012	11	Home	Gastrointestinal or genitourinary condition	0	31	Africa	Northern Africa	20-29	16-40	0
32	Male	Tunesia	3	Walk-In	2012	11	Home	Follow Up	0	24	Africa	Northern Africa	30-39	16-40	0
20	Male	Afghanistan	3	Ambulance	2012	12	Home	Psychiatric problem, including self-harm	0	12	Asia	Southern Asia	20-29	16-40	0
43	Female	Syrian Arab Republic	3	Ambulance	2012	12	Home	Gastrointestinal or genitourinary condition	0	42	Asia	Western Asia	40-49	41-65	0
30	Female	China	3	Walk-In	2012	12	Home	Infectious disease	0	28	Asia	Eastern Asia	30-39	16-40	0
27	Male	Libya	2	Ambulance	2012	12	Home	Musculoskeletal condition	0	43	Africa	Northern Africa	20-29	16-40	0
16	Female	Syrian Arab Republic	2	Walk-In	2012	12	Admitted	Respiratory problem	0	45	Asia	Western Asia	10-19	16-40	0
51	Male	Somalia	1	Hospital	2012	12	Admitted	Cardiovascular problem	0	11	Africa	Eastern Africa	50-59	41-65	1
16	Female	Syrian Arab Republic	4	Ambulance	2012	12	Transfer	Psychiatric problem, including self-harm	1	47	Asia	Western Asia	10-19	16-40	0
46	Male	China	4	Walk-In	2012	12	Home	Other	0	31	Asia	Eastern Asia	40-49	41-65	0
36	Male	Iran	3	Walk-In	2012	12	Home	Trauma	0	39	Asia	Southern Asia	30-39	16-40	0
51	Female	Eritrea	3	Walk-In	2012	12	Home	Trauma	0	5	Africa	Eastern Africa	50-59	41-65	0
30	Male	Turkey	3	Family Doctor	2012	12	Home	Other	0	1	Asia	Western Asia	30-39	16-40	0
28	Male	Somalia	3	Walk-In	2012	12	Home	Infectious disease	0	31	Africa	Eastern Africa	20-29	16-40	1
45	Female	Eritrea	1	Family Doctor	2012	12	Admitted	Infectious disease	0	20	Africa	Eastern Africa	40-49	41-65	0
33	Male	Syrian Arab Republic	3	Walk-In	2012	12	Home	Musculoskeletal condition	0	57	Asia	Western Asia	30-39	16-40	0
18	Male	Sri Lanka	3	Family Doctor	2012	12	Home	Trauma	0	46	Asia	Southern Asia	10-19	16-40	0
29	Male	Syrian Arab Republic	3	Walk-In	2012	12	Home	Trauma	0	53	Asia	Western Asia	20-29	16-40	0
27	Male	Libya	1	Ambulance	2012	12	Admitted	Trauma	1	47	Africa	Northern Africa	20-29	16-40	0
19	Male	Georgia	2	Ambulance	2012	12	Admitted	Psychiatric problem, including self-harm	0	44	Asia	Western Asia	10-19	16-40	0
40	Female	Cuba	3	Walk-In	2012	12	Home	Neurological problem	0	28	Americas	Carribean	40-49	41-65	0
36	Male	Tunesia	3	Police	2012	12	Admitted	Other	0	14	Africa	Northern Africa	30-39	16-40	0
24	Male	Somalia	1	Ambulance	2012	12	Home	Trauma	0	11	Africa	Eastern Africa	20-29	16-40	1
28	Female	Ethiopia	1	Walk-In	2012	12	Home	Infectious disease	0	31	Africa	Eastern Africa	20-29	16-40	0
22	Female	Eritrea	3	Walk-In	2012	12	Home	Musculoskeletal condition	0	46	Africa	Eastern Africa	20-29	16-40	0
37	Female	Eritrea	3	Family Doctor	2012	12	Home	Trauma	0	39	Africa	Eastern Africa	30-39	16-40	0
31	Female	Turkey	3	Walk-In	2012	12	Admitted	Obstetric or gynaecological problem	0	1	Asia	Western Asia	30-39	16-40	0
29	Male	Morocco	3	Ambulance	2012	12	Transfer	Psychiatric problem, including self-harm	0	49	Africa	Northern Africa	20-29	16-40	0
36	Male	Somalia	1	Walk-In	2012	12	Home	Cardiovascular problem	0	10	Africa	Eastern Africa	30-39	16-40	1
25	Female	Benin	3	Walk-In	2012	12	Home	Trauma	0	19	Africa	Western Africa	20-29	16-40	0
18	Male	Tunesia	2	Walk-In	2012	12	Home	Psychiatric problem, including self-harm	0	44	Africa	Northern Africa	10-19	16-40	0
26	Male	Alergia	3	Walk-In	2012	12	Home	Trauma	1	53	Africa	Northern Africa	20-29	16-40	0
52	Male	Morocco	3	Ambulance	2012	12	Home	Psychiatric problem, including self-harm	0	49	Africa	Northern Africa	50-59	41-65	0
26	Male	Alergia	1	Ambulance	2012	12	Home	Trauma	1	4	Africa	Northern Africa	20-29	16-40	0
36	Male	Tunesia	4	Walk-In	2012	12	Home	Psychiatric problem, including self-harm	0	44	Africa	Northern Africa	30-39	16-40	0
19	Male	Afghanistan	2	Family Doctor	2012	12	Home	Psychiatric problem, including self-harm	0	37	Asia	Southern Asia	10-19	16-40	0
53	Male	Iran	2	Walk-In	2012	12	Admitted	Psychiatric problem, including self-harm	0	11	Asia	Southern Asia	50-59	41-65	0
25	Male	Tunesia	3	Police	2013	1	Home	Trauma	0	39	Africa	Northern Africa	20-29	16-40	0
48	Male	Angola	3	Walk-In	2013	1	Home	Musculoskeletal condition	0	35	Africa	Middle Africa	40-49	41-65	0
26	Male	Eritrea			2013	1	Home	Trauma	0	39	Africa	Eastern Africa	20-29	16-40	0
29	Female	Eritrea	3	Walk-In	2013	1	Home	Respiratory problem	0	20	Africa	Eastern Africa	20-29	16-40	0
47	Female	Montenegro	2	Walk-In	2013	1	Home	Other	0	17	Europe	Southern Europe	40-49	41-65	0
20	Male	Syrian Arab Republic	3	Walk-In	2013	1	Home	Neurological problem	0	28	Asia	Western Asia	20-29	16-40	0
33	Male	Morocco	2	Ambulance	2013	1	Home	Psychiatric problem, including self-harm	0	49	Africa	Northern Africa	30-39	16-40	0
29	Male	Morocco	1	Police	2013	1	Home	Trauma	1	4	Africa	Northern Africa	20-29	16-40	0
52	Male	Morocco	3	Ambulance	2013	1	Home	Psychiatric problem, including self-harm	0	49	Africa	Northern Africa	50-59	41-65	0
35	Female	Russian Federation	3	Walk-In	2013	1	Home	Infectious disease	0	1	Europe	Eastern Europe	30-39	16-40	0
37	Male	Eritrea	2	Ambulance	2013	1	Home	Neurological problem	0	12	Africa	Eastern Africa	30-39	16-40	0
28	Male	Eritrea	5	Walk-In	2013	1	Home	Trauma	1	4	Africa	Eastern Africa	20-29	16-40	0
25	Male	Iraq	3	Walk-In	2013	1	Home	Infectious disease	0	31	Asia	Western Asia	20-29	16-40	0
30	Female	Ethiopia	3	Walk-In	2013	1	Admitted	Other	0	17	Africa	Eastern Africa	30-39	16-40	0
49	Male	Russian Federation	2	Hospital	2013	1	Admitted	Trauma	1	4	Europe	Eastern Europe	40-49	41-65	0
24	Male	Morocco	3	Police	2013	1	Home	Infectious disease	0	31	Africa	Northern Africa	20-29	16-40	0
37	Male	Somalia	3	Walk-In	2013	1	Home	Cardiovascular problem	0	10	Africa	Eastern Africa	30-39	16-40	1
52	Male	Morocco	2	Walk-In	2013	1	Home	Neurological problem	1	28	Africa	Northern Africa	50-59	41-65	0
33	Male	Morocco	1	Ambulance	2013	1	Admitted	Cardiovascular problem	1	4	Africa	Northern Africa	30-39	16-40	0
27	Male	Somalia	3	Walk-In	2013	1	Admitted	Other	0	14	Africa	Eastern Africa	20-29	16-40	1
32	Male	Morocco	2	Ambulance	2013	1	Home	Psychiatric problem, including self-harm	0	49	Africa	Northern Africa	30-39	16-40	0
37	Male	Somalia	2	Walk-In	2013	1	Home	Cardiovascular problem	0	11	Africa	Eastern Africa	30-39	16-40	1
22	Female	Syrian Arab Republic	2	Ambulance	2013	1	Home	Psychiatric problem, including self-harm	0	44	Asia	Western Asia	20-29	16-40	0
30	Male	Morocco	3	Hospital	2013	1	Admitted	Psychiatric problem, including self-harm	0	23	Africa	Northern Africa	30-39	16-40	0
29	Male	Syrian Arab Republic	3	Walk-In	2013	1	Home	Musculoskeletal condition	0	39	Asia	Western Asia	20-29	16-40	0
43	Male	Morocco	3	Ambulance	2013	1	Home	Psychiatric problem, including self-harm	0	46	Africa	Northern Africa	40-49	41-65	0
24	Male	Morocco	3	Hospital	2013	1	Home	Infectious disease	0	31	Africa	Northern Africa	20-29	16-40	0
18	Male	Sri Lanka	3	Walk-In	2013	1	Home	Trauma	0	39	Asia	Southern Asia	10-19	16-40	0
36	Male	Tunesia	3	Police	2013	1	Admitted	Infectious disease	0	31	Africa	Northern Africa	30-39	16-40	0
50	Female	Sri Lanka	3	Ambulance	2013	1	Home	Psychiatric problem, including self-harm	0	1	Asia	Southern Asia	50-59	41-65	0
52	Male	Morocco	2	Ambulance	2013	1	Home	Psychiatric problem, including self-harm	0	44	Africa	Northern Africa	50-59	41-65	0
40	Male	Alergia	3	Ambulance	2013	1	Home	Psychiatric problem, including self-harm	0	19	Africa	Northern Africa	40-49	41-65	0
22	Female	Syrian Arab Republic	3	Walk-In	2013	1	Home	Infectious disease	0	31	Asia	Western Asia	20-29	16-40	0
47	Female	Montenegro	3	Walk-In	2013	1	Home	Infectious disease	0	29	Europe	Southern Europe	40-49	41-65	0
52	Male	Morocco	3	Walk-In	2013	1	Home	Psychiatric problem, including self-harm	0	44	Africa	Northern Africa	50-59	41-65	0
43	Male	Morocco	3	Walk-In	2013	1	Home	Trauma	1	7	Africa	Northern Africa	40-49	41-65	0
29	Male	Somalia	2	Ambulance	2013	1	Home	Cardiovascular problem	0	50	Africa	Eastern Africa	20-29	16-40	1
46	Male	China	3	Walk-In	2013	1	Home	Trauma	0	7	Asia	Eastern Asia	40-49	41-65	0
33	Male	Russian Federation	3	Family Doctor	2013	1	Home	Trauma	0	39	Europe	Eastern Europe	30-39	16-40	0
33	Male	Russian Federation	3	Walk-In	2013	1	Home	Follow Up	0	24	Europe	Eastern Europe	30-39	16-40	0
53	Female	Turkey	3	Walk-In	2013	1	Home	Neurological problem	0	28	Asia	Western Asia	50-59	41-65	0
23	Female	Somalia	3	Walk-In	2013	1	Home	Trauma	0	39	Africa	Eastern Africa	20-29	16-40	1
25	Male	Morocco	1	Ambulance	2013	1	Admitted	Trauma	0	19	Africa	Northern Africa	20-29	16-40	0
52	Female	Albania	3	Hospital	2013	2	Admitted	Infectious disease	0	31	Europe	Southern Europe	50-59	41-65	0
19	Female	Eritrea	3	Hospital	2013	2	Home	Cardiovascular problem	0	50	Africa	Eastern Africa	10-19	16-40	0
24	Female	Montenegro	4	Walk-In	2013	2	Transfer	Psychiatric problem, including self-harm	0	44	Europe	Southern Europe	20-29	16-40	0
50	Male	Egypt	1	Family Doctor	2013	2	Home	Cardiovascular problem	0	10	Africa	Northern Africa	50-59	41-65	0
29	Male	Sri Lanka	2	Ambulance	2013	2	Home	Psychiatric problem, including self-harm	0	28	Asia	Southern Asia	20-29	16-40	0
53	Male	Iran	3	Walk-In	2013	2	Home	Psychiatric problem, including self-harm	0	44	Asia	Southern Asia	50-59	41-65	0
70	Female	Eritrea	1	Ambulance	2013	2	Admitted	Trauma	0	19	Africa	Eastern Africa	70-79	>65	0
23	Female	Eritrea	4	Hospital	2013	2	Home	Follow Up	0	24	Africa	Eastern Africa	20-29	16-40	0
37	Female	Eritrea	3	Walk-In	2013	2	Home	Trauma	0	39	Africa	Eastern Africa	30-39	16-40	0
51	Male	Eritrea	3	Walk-In	2013	2	Home	Eye problem	0	18	Africa	Eastern Africa	50-59	41-65	0
24	Female	Montenegro	3	Hospital	2013	2	Home	Psychiatric problem, including self-harm	0	44	Europe	Southern Europe	20-29	16-40	0
23	Male	Eritrea	3	Walk-In	2013	2	Home	Other	0	46	Africa	Eastern Africa	20-29	16-40	0
28	Male	Morocco	4	Police	2013	2	Admitted	Infectious disease	0	31	Africa	Northern Africa	20-29	16-40	0
48	Male	Sri Lanka	3	Walk-In	2013	2	Admitted	Infectious disease	0	31	Asia	Southern Asia	40-49	41-65	0
19	Male	Tunesia	3	Ambulance	2013	2	Home	Psychiatric problem, including self-harm	0	49	Africa	Northern Africa	10-19	16-40	0
33	Male	Turkey	2	Family Doctor	2013	2	Home	Infectious disease	0	31	Asia	Western Asia	30-39	16-40	0
23	Female	Eritrea	5	Walk-In	2013	2	Home	Gastrointestinal or genitourinary condition	0	1	Africa	Eastern Africa	20-29	16-40	0
46	Male	China	4	Walk-In	2013	2	Home	Trauma	0	42	Asia	Eastern Asia	40-49	41-65	0
23	Female	Afghanistan	3	Family Doctor	2013	2	Home	Infectious disease	0	50	Asia	Southern Asia	20-29	16-40	0
25	Male	Morocco	2		2013	2	Home	Psychiatric problem, including self-harm	1	44	Africa	Northern Africa	20-29	16-40	0
40	Female	Kosovo	3	Walk-In	2013	2	Admitted	Musculoskeletal condition	0	5	Europe	Southern Europe	40-49	41-65	0
29	Male	Eritrea	3	Walk-In	2013	2	Home	Respiratory problem	0	17	Africa	Eastern Africa	20-29	16-40	0
22	Female	Eritrea	3	Walk-In	2013	2	Home	Infectious disease	0	17	Africa	Eastern Africa	20-29	16-40	0
36	Female	Bosnia and Herzegovina	3	Hospital	2013	2	Home	Musculoskeletal condition	0	11	Europe	Southern Europe	30-39	16-40	0
24	Male	Somalia	3	Family Doctor	2013	2	Home	Infectious disease	0	31	Africa	Eastern Africa	20-29	16-40	1
29	Male	Morocco	2	Walk-In	2013	2	Home	Trauma	0	49	Africa	Northern Africa	20-29	16-40	0
52	Female	Albania	3	Walk-In	2013	2	Home	Follow Up	0	24	Europe	Southern Europe	50-59	41-65	0
26	Male	Syrian Arab Republic	3	Walk-In	2013	2	Home	Musculoskeletal condition	0	39	Asia	Western Asia	20-29	16-40	0
30	Male	Iraq	3	Walk-In	2013	2	Transfer	Psychiatric problem, including self-harm	0	45	Asia	Western Asia	30-39	16-40	0
28	Female	Eritrea	3	Ambulance	2013	2	Home	Infectious disease	0	17	Africa	Eastern Africa	20-29	16-40	0
36	Male	Bosnia and Herzegovina	3	Walk-In	2013	2	Home	Trauma	1	4	Europe	Southern Europe	30-39	16-40	0
52	Female	Albania	4	Hospital	2013	2	Admitted	Other	0	43	Europe	Southern Europe	50-59	41-65	0
33	Male	Alergia	2	Walk-In	2013	3	Home	Psychiatric problem, including self-harm	0	46	Africa	Northern Africa	30-39	16-40	0
24	Male	Morocco	3	Ambulance	2013	3	Home	Cardiovascular problem	0	28	Africa	Northern Africa	20-29	16-40	0
24	Male	Somalia	3	Walk-In	2013	3	Transfer	Infectious disease	0	1	Africa	Eastern Africa	20-29	16-40	1
20	Male	Somalia	3	Ambulance	2013	3	Home	Psychiatric problem, including self-harm	0	45	Africa	Eastern Africa	20-29	16-40	1
27	Male	Iraq	3	Walk-In	2013	3	Admitted	Trauma	1	4	Asia	Western Asia	20-29	16-40	0
25	Male	Morocco	2	Ambulance	2013	3	Home	Psychiatric problem, including self-harm	0	49	Africa	Northern Africa	20-29	16-40	0
45	Female	Eritrea	3	Walk-In	2013	3	Admitted	Infectious disease	0	31	Africa	Eastern Africa	40-49	41-65	0
37	Male	Armenia	3	Walk-In	2013	3	Home	Trauma	0	19	Asia	Western Asia	30-39	16-40	0
25	Male	Tunesia	3	Walk-In	2013	3	Home	Eye problem	0	18	Africa	Northern Africa	20-29	16-40	0
50	Female	Sri Lanka	3	Ambulance	2013	3	Home	Trauma	0	19	Asia	Southern Asia	50-59	41-65	0
38	Male	Egypt	5	Walk-In	2013	3	Home	Follow Up	0	24	Africa	Northern Africa	30-39	16-40	0
20	Male	Afghanistan	2	Police	2013	3	Transfer	Psychiatric problem, including self-harm	0	44	Asia	Southern Asia	20-29	16-40	0
34	Female	Somalia	4	Walk-In	2013	3	Home	Other	0	46	Africa	Eastern Africa	30-39	16-40	1
27	Female	Democratic Republic of the Congo	3	Walk-In	2013	3	Home	Infectious disease	0	31	Africa	Middle Africa	20-29	16-40	0
48	Male	Sri Lanka	2	Hospital	2013	3	Home	Other	0	29	Asia	Southern Asia	40-49	41-65	0
27	Male	Iraq	4	Walk-In	2013	3	Home	Trauma	0	43	Asia	Western Asia	20-29	16-40	0
44	Female	Alergia	2	Ambulance	2013	3	Transfer	Neurological problem	0	12	Africa	Northern Africa	40-49	41-65	0
22	Male	Afghanistan	3	Ambulance	2013	3	Home	Trauma	1	4	Asia	Southern Asia	20-29	16-40	0
33	Male	Somalia	3	Ambulance	2013	3	Home	Gastrointestinal or genitourinary condition	0	17	Africa	Eastern Africa	30-39	16-40	1
29	Male	Morocco	4	Hospital	2013	3	Admitted	Gastrointestinal or genitourinary condition	0	2	Africa	Northern Africa	20-29	16-40	0
18	Female	Ethiopia	3	Walk-In	2013	3	Admitted	Infectious disease	0	31	Africa	Eastern Africa	10-19	16-40	0
38	Male	Egypt	3	Walk-In	2013	3	Home	Gastrointestinal or genitourinary condition	0	29	Africa	Northern Africa	30-39	16-40	0
29	Male	Morocco	3	Police	2013	3	Admitted	Psychiatric problem, including self-harm	0	23	Africa	Northern Africa	20-29	16-40	0
30	Female	Turkey	3	Walk-In	2013	3	Home	Gastrointestinal or genitourinary condition	0	1	Asia	Western Asia	30-39	16-40	0
29	Male	Ethiopia	2	Police	2013	3	Admitted	Psychiatric problem, including self-harm	0	44	Africa	Eastern Africa	20-29	16-40	0
38	Male	Egypt	3	Walk-In	2013	3	Home	Gastrointestinal or genitourinary condition	0	1	Africa	Northern Africa	30-39	16-40	0
53	Male	Iran	4	Walk-In	2013	3	Home	Psychiatric problem, including self-harm	0	44	Asia	Southern Asia	50-59	41-65	0
27	Male	Libya	3	Police	2013	3	Admitted	Trauma	0	53	Africa	Northern Africa	20-29	16-40	0
25	Male	Morocco	4	Police	2013	3	Admitted	Trauma	1	47	Africa	Northern Africa	20-29	16-40	0
53	Male	Iran	3	Walk-In	2013	3	Home	Psychiatric problem, including self-harm	0	44	Asia	Southern Asia	50-59	41-65	0
23	Male	Tunesia	4	Ambulance	2013	3	Home	Trauma	1	46	Africa	Northern Africa	20-29	16-40	0
36	Female	Bosnia and Herzegovina	2	Walk-In	2013	3	Home	Musculoskeletal condition	0	11	Europe	Southern Europe	30-39	16-40	0
33	Female	Iran	4	Walk-In	2013	3	Home	Infectious disease	0	17	Asia	Southern Asia	30-39	16-40	0
23	Female	Republic of the Congo	3	Walk-In	2013	3	Home	Dental problem	0	13	Africa	Middle Africa	20-29	16-40	0
51	Male	Egypt	3	Walk-In	2013	4	Home	Trauma	0	7	Africa	Northern Africa	50-59	41-65	0
29	Male	Alergia	3	Walk-In	2013	4	Admitted	Trauma	0	28	Africa	Northern Africa	20-29	16-40	0
33	Male	Somalia	2	Ambulance	2013	4	Home	Neurological problem	0	12	Africa	Eastern Africa	30-39	16-40	1
29	Female	Eritrea	3	Walk-In	2013	4	Home	Gastrointestinal or genitourinary condition	0	5	Africa	Eastern Africa	20-29	16-40	0
33	Male	Somalia	2	Ambulance	2013	4	Home	Neurological problem	0	49	Africa	Eastern Africa	30-39	16-40	1
23	Male	Myanmar	2	Walk-In	2013	4	Home	Infectious disease	0	31	Asia	South-Eastern Asia	20-29	16-40	0
20	Male	Syrian Arab Republic	4		2013	4	Home				Asia	Western Asia	20-29	16-40	0
29	Male	Alergia	3	Walk-In	2013	4	Home	Gastrointestinal or genitourinary condition	0	1	Africa	Northern Africa	20-29	16-40	0
20	Male	Syrian Arab Republic	2	Walk-In	2013	4	Home	Trauma	1	4	Asia	Western Asia	20-29	16-40	0
72	Male	Iraq	2	Walk-In	2013	4	Admitted	Respiratory problem	0	45	Asia	Western Asia	70-79	>65	0
36	Male	Russian Federation	3	Police	2013	4	Admitted	Gastrointestinal or genitourinary condition	0	1	Europe	Eastern Europe	30-39	16-40	0
17	Male	Tunesia	3	Walk-In	2013	4	Home	Trauma	0	39	Africa	Northern Africa	10-19	16-40	0
20	Male	Afghanistan	3	Walk-In	2013	4	Transfer	Psychiatric problem, including self-harm	0	44	Asia	Southern Asia	20-29	16-40	0
25	Female	Mongolia	3	Ambulance	2013	4	Home	Trauma	1	4	Asia	Eastern Asia	20-29	16-40	0
19	Female	Ethiopia	3	Walk-In	2013	4	Home	Musculoskeletal condition	0	1	Africa	Eastern Africa	10-19	16-40	0
20	Male	Afghanistan	2	Walk-In	2013	4	Home	Psychiatric problem, including self-harm	0	37	Asia	Southern Asia	20-29	16-40	0
46	Female	Cote d'Ivoire	1	Family Doctor	2013	4	Home	Musculoskeletal condition	0	11	Africa	Western Africa	40-49	41-65	0
25	Male	Nigeria	2	Ambulance	2013	4	Admitted	Trauma	1	47	Africa	Western Africa	20-29	16-40	0
44	Female	Macedonia	3	Walk-In	2013	4	Home	Infectious disease	0	43	Europe	Southern Europe	40-49	41-65	0
21	Male	Alergia	1	Ambulance	2013	4	Admitted	Psychiatric problem, including self-harm	0	49	Africa	Northern Africa	20-29	16-40	0
29	Male	Alergia	2	Ambulance	2013	4	Admitted	Trauma	0	19	Africa	Northern Africa	20-29	16-40	0
49	Male	Somalia	3	Walk-In	2013	4	Home	Other	0	46	Africa	Eastern Africa	40-49	41-65	1
22	Male	Somalia	3	Family Doctor	2013	4	Home	Infectious disease	0	25	Africa	Eastern Africa	20-29	16-40	1
41	Male	Georgia	3	Walk-In	2013	4	Home	Infectious disease	0	21	Asia	Western Asia	40-49	41-65	0
23	Male	Libya	2	Police	2013	4	Admitted	Trauma	0	44	Africa	Northern Africa	20-29	16-40	0
48	Female	Republic of the Congo	3	Walk-In	2013	4	Admitted	Obstetric or gynaecological problem	0	1	Africa	Middle Africa	40-49	41-65	0
18	Male	Iraq	3	Family Doctor	2013	4	Home	Infectious disease	0	31	Asia	Western Asia	10-19	16-40	0
29	Male	Alergia	3	Walk-In	2013	4	Home	Musculoskeletal condition	0	35	Africa	Northern Africa	20-29	16-40	0
28	Male	Myanmar	3	Walk-In	2013	4	Home	Respiratory problem	0	45	Asia	South-Eastern Asia	20-29	16-40	0
32	Male	Afghanistan	2	Ambulance	2013	4	Admitted	Respiratory problem	0	45	Asia	Southern Asia	30-39	16-40	0
48	Male	Eritrea	2	Walk-In	2013	4	Home	Cardiovascular problem	0	11	Africa	Eastern Africa	40-49	41-65	0
70	Female	Eritrea	2	Ambulance	2013	4	Admitted	Neurological problem	0	11	Africa	Eastern Africa	70-79	>65	0
19	Male	Alergia	4	Police	2013	4	Home	Trauma	0	43	Africa	Northern Africa	10-19	16-40	0
50	Male	Tunesia	3	Hospital	2013	4	Transfer	Psychiatric problem, including self-harm	0	23	Africa	Northern Africa	50-59	41-65	0
28	Male	Afghanistan	2	Walk-In	2013	4	Home	Musculoskeletal condition	0	11	Asia	Southern Asia	20-29	16-40	0
37	Male	Somalia	3	Walk-In	2013	4	Admitted	Trauma	0	19	Africa	Eastern Africa	30-39	16-40	1
28	Female	Somalia	3	Walk-In	2013	4	Home	Respiratory problem	0	45	Africa	Eastern Africa	20-29	16-40	1
18	Female	Eritrea	5	Walk-In	2013	4	Home	Follow Up	0	24	Africa	Eastern Africa	10-19	16-40	0
19	Female	Ethiopia	5	Hospital	2013	4	Home	Follow Up	0	24	Africa	Eastern Africa	10-19	16-40	0
48	Male	Sri Lanka	4	Ambulance	2013	4	Admitted	Infectious disease	0	31	Asia	Southern Asia	40-49	41-65	0
26	Male	Alergia	3	Police	2013	4	Home	Infectious disease	0	20	Africa	Northern Africa	20-29	16-40	0
22	Male	Tunesia	3	Police	2013	4	Admitted	Trauma	1	4	Africa	Northern Africa	20-29	16-40	0
50	Male	Tunesia	3	Walk-In	2013	4	Transfer	Psychiatric problem, including self-harm	0	44	Africa	Northern Africa	50-59	41-65	0
18	Male	Iraq	5	Hospital	2013	4	Home	Follow Up	0	24	Asia	Western Asia	10-19	16-40	0
35	Female	Czech Republic	3	Walk-In	2013	4	Home	Infectious disease	0	31	Europe	Eastern Europe	30-39	16-40	0
20	Male	Tunesia	3	Walk-In	2013	4	Home	Trauma	1	17	Africa	Northern Africa	20-29	16-40	0
26	Male	Tunesia	3	Ambulance	2013	4	Home	Trauma	0	19	Africa	Northern Africa	20-29	16-40	0
55	Male	Russian Federation	4	Walk-In	2013	4	Home	Trauma	0	37	Europe	Eastern Europe	50-59	41-65	0
21	Male	Syrian Arab Republic	3	Walk-In	2013	5	Home	Trauma	0	39	Asia	Western Asia	20-29	16-40	0
44	Female	Montenegro	2	Walk-In	2013	5	Home	Gastrointestinal or genitourinary condition	0	11	Europe	Southern Europe	40-49	41-65	0
32	Male	Somalia	2	Walk-In	2013	5	Home	Cardiovascular problem	0	10	Africa	Eastern Africa	30-39	16-40	1
18	Male	Sri Lanka	4	Walk-In	2013	5	Home	Follow Up	1	24	Asia	Southern Asia	10-19	16-40	0
36	Male	Russian Federation	3	Police	2013	5	Home	Gastrointestinal or genitourinary condition	0	1	Europe	Eastern Europe	30-39	16-40	0
42	Male	Iraq	3	Family Doctor	2013	5	Home	Infectious disease	0	31	Asia	Western Asia	40-49	41-65	0
58	Male	Yemen	5	Walk-In	2013	5	Home	Follow Up	0	24	Asia	Western Asia	50-59	41-65	0
20	Male	Syrian Arab Republic	3	Walk-In	2013	5	Home	Trauma	0	53	Asia	Western Asia	20-29	16-40	0
31	Male	Alergia	3		2013	5	Home	Trauma	1	4	Africa	Northern Africa	30-39	16-40	0
41	Male	Bosnia and Herzegovina	3	Walk-In	2013	5	Admitted	Neurological problem	0	43	Europe	Southern Europe	40-49	41-65	0
23	Male	Mali	3	Police	2013	5	Admitted	Other	0	23	Africa	Western Africa	20-29	16-40	0
28	Female	Turkey	3	Walk-In	2013	5	Home	Infectious disease	0	1	Asia	Western Asia	20-29	16-40	0
25	Male	Alergia	3	Police	2013	5	Home	Infectious disease	0	17	Africa	Northern Africa	20-29	16-40	0
37	Male	Pakistan	3	Walk-In	2013	5	Home	Neurological problem	0	16	Asia	Southern Asia	30-39	16-40	0
41	Male	Bosnia and Herzegovina	3	Walk-In	2013	5	Home	Neurological problem	0	43	Europe	Southern Europe	40-49	41-65	0
29	Male	Syrian Arab Republic	3	Walk-In	2013	5	Home	Other	0	17	Asia	Western Asia	20-29	16-40	0
27	Male	Syrian Arab Republic	3	Walk-In	2013	5	Home	Musculoskeletal condition	0	11	Asia	Western Asia	20-29	16-40	0
24	Female	Eritrea	4	Walk-In	2013	5	Home	Infectious disease	0	20	Africa	Eastern Africa	20-29	16-40	0
30	Male	Jordan	2	Walk-In	2013	5	Home	Infectious disease	0	28	Asia	Western Asia	30-39	16-40	0
21	Male	Syrian Arab Republic	3	Walk-In	2013	5	Transfer	Psychiatric problem, including self-harm	0	44	Asia	Western Asia	20-29	16-40	0
23	Male	Afghanistan	3	Walk-In	2013	5	Home	Trauma	0	39	Asia	Southern Asia	20-29	16-40	0
16	Female	Cameroon	3	Family Doctor	2013	5	Admitted	Psychiatric problem, including self-harm	0	49	Africa	Middle Africa	10-19	16-40	0
46	Male	Tunesia	2	Police	2013	5	Admitted	Psychiatric problem, including self-harm	0	44	Africa	Northern Africa	40-49	41-65	0
41	Female	Cote d'Ivoire	3	Walk-In	2013	5	Home	Gastrointestinal or genitourinary condition	0	1	Africa	Western Africa	40-49	41-65	0
41	Female	Cote d'Ivoire	2	Hospital	2013	5	Admitted	Gastrointestinal or genitourinary condition	0	1	Africa	Western Africa	40-49	41-65	0
32	Male	Somalia	3	Walk-In	2013	5	Home	Musculoskeletal condition	0	28	Africa	Eastern Africa	30-39	16-40	1
51	Male	Egypt	1	Walk-In	2013	5	Home	Musculoskeletal condition	0	11	Africa	Northern Africa	50-59	41-65	0
36	Female	Bosnia and Herzegovina	2	Walk-In	2013	5	Home	Musculoskeletal condition	0	11	Europe	Southern Europe	30-39	16-40	0
36	Male	Syrian Arab Republic	3	Walk-In	2013	5	Home	Trauma	0	39	Asia	Western Asia	30-39	16-40	0
20	Male	Guinea	3	Walk-In	2013	5	Home	Gastrointestinal or genitourinary condition	0	29	Africa	Western Africa	20-29	16-40	0
21	Male	Somalia	2	Ambulance	2013	5	Home	Trauma	1	4	Africa	Eastern Africa	20-29	16-40	1
36	Male	Russian Federation	4	Walk-In	2013	5	Home	Gastrointestinal or genitourinary condition	0	1	Europe	Eastern Europe	30-39	16-40	0
27	Male	Syrian Arab Republic	3	Walk-In	2013	5	Home	Infectious disease	0	1	Asia	Western Asia	20-29	16-40	0
40	Male	Kosovo	2	Police	2013	5	Admitted	Cardiovascular problem	0	11	Europe	Southern Europe	40-49	41-65	0
24	Male	Turkey	3	Walk-In	2013	5	Home	Infectious disease	0	25	Asia	Western Asia	20-29	16-40	0
50	Male	Tunesia	3	Ambulance	2013	5	Home	Gastrointestinal or genitourinary condition	0	1	Africa	Northern Africa	50-59	41-65	0
36	Female	Bosnia and Herzegovina	3	Walk-In	2013	5	Home	Musculoskeletal condition	0	11	Europe	Southern Europe	30-39	16-40	0
25	Female	Montenegro	3	Walk-In	2013	5	Home	Follow Up	0	24	Europe	Southern Europe	20-29	16-40	0
51	Male	Cameroon			2013	5	Home				Africa	Middle Africa	50-59	41-65	0
40	Male	Kosovo	2	Police	2013	5	Admitted	Cardiovascular problem	0	11	Europe	Southern Europe	40-49	41-65	0
22	Male	Syrian Arab Republic	3	Ambulance	2013	5	Home	Other	0	3	Asia	Western Asia	20-29	16-40	0
41	Female	Kosovo	3	Walk-In	2013	5	Admitted	Musculoskeletal condition	0	5	Europe	Southern Europe	40-49	41-65	0
17	Female	Bosnia and Herzegovina	3	Walk-In	2013	5	Home	Cardiovascular problem	0	28	Europe	Southern Europe	10-19	16-40	0
37	Male	Lebanon	2	Walk-In	2013	5	Home	Infectious disease	0	31	Asia	Western Asia	30-39	16-40	0
19	Male	Syrian Arab Republic	3	Walk-In	2013	5	Home	Trauma	0	46	Asia	Western Asia	10-19	16-40	0
35	Male	Morocco	3	Walk-In	2013	5	Home	Other	0	17	Africa	Northern Africa	30-39	16-40	0
34	Female	Angola	2	Family Doctor	2013	5	Transfer	Psychiatric problem, including self-harm	0	44	Africa	Middle Africa	30-39	16-40	0
25	Female	Russian Federation	3	Family Doctor	2013	5	Home	Psychiatric problem, including self-harm	0	37	Europe	Eastern Europe	20-29	16-40	0
30	Male	Russian Federation	3	Police	2013	5	Home	Trauma	1	4	Europe	Eastern Europe	30-39	16-40	0
16	Male	Sri Lanka	3	Walk-In	2013	6	Home	Respiratory problem	0	45	Asia	Southern Asia	10-19	16-40	0
47	Male	Tunesia	3	Police	2013	6	Admitted	Gastrointestinal or genitourinary condition	0	1	Africa	Northern Africa	40-49	41-65	0
27	Male	Iraq	4	Walk-In	2013	6	Home	Musculoskeletal condition	0	28	Asia	Western Asia	20-29	16-40	0
26	Male	Nigeria	3	Police	2013	6	Admitted	Other	0	23	Africa	Western Africa	20-29	16-40	0
26	Male	Syrian Arab Republic	3	Walk-In	2013	6	Home	Trauma	1	17	Asia	Western Asia	20-29	16-40	0
29	Male	Alergia	3	Walk-In	2013	6	Home	Neurological problem	0	28	Africa	Northern Africa	20-29	16-40	0
29	Male	Alergia	2	Walk-In	2013	6	Home	Cardiovascular problem	0	28	Africa	Northern Africa	20-29	16-40	0
24	Male	Iraq	3	Walk-In	2013	6	Home	Musculoskeletal condition	0	5	Asia	Western Asia	20-29	16-40	0
23	Male	Morocco	2	Walk-In	2013	6	Home	Trauma	0	49	Africa	Northern Africa	20-29	16-40	0
19	Female	Ethiopia	3	Walk-In	2013	6	Home	Gastrointestinal or genitourinary condition	0	1	Africa	Eastern Africa	10-19	16-40	0
19	Female	Ethiopia	5	Hospital	2013	6	Home	Follow Up	0	24	Africa	Eastern Africa	10-19	16-40	0
39	Female	China	4	Walk-In	2013	6	Home	Respiratory problem	0	17	Asia	Eastern Asia	30-39	16-40	0
44	Female	Macedonia	1	Ambulance	2013	6	Home	Neurological problem	0	28	Europe	Southern Europe	40-49	41-65	0
28	Female	Somalia	3	Walk-In	2013	6	Home	Gastrointestinal or genitourinary condition	0	1	Africa	Eastern Africa	20-29	16-40	1
29	Male	Eritrea	3	Walk-In	2013	6	Home	Follow Up	0	24	Africa	Eastern Africa	20-29	16-40	0
41	Male	Somalia	3	Walk-In	2013	6	Home	Infectious disease	0	1	Africa	Eastern Africa	40-49	41-65	1
27	Male	Somalia	3	Walk-In	2013	6	Home	Infectious disease	0	1	Africa	Eastern Africa	20-29	16-40	1
23	Male	Eritrea	3	Hospital	2013	6	Home	Gastrointestinal or genitourinary condition	0	1	Africa	Eastern Africa	20-29	16-40	0
23	Female	Eritrea	3	Walk-In	2013	6	Home	Cardiovascular problem	0	28	Africa	Eastern Africa	20-29	16-40	0
24	Male	Libya	3	Police	2013	6	Admitted	Dental problem	0	13	Africa	Northern Africa	20-29	16-40	0
19	Female	Somalia	3	Walk-In	2013	6	Home	Psychiatric problem, including self-harm	0	28	Africa	Eastern Africa	10-19	16-40	1
29	Male	Alergia	2	Walk-In	2013	6	Home	Neurological problem	0	28	Africa	Northern Africa	20-29	16-40	0
20	Female	Somalia	3	Ambulance	2013	6	Home	Cardiovascular problem	0	50	Africa	Eastern Africa	20-29	16-40	1
51	Female	Sri Lanka	3	Hospital	2013	6	Home	Psychiatric problem, including self-harm	0	49	Asia	Southern Asia	50-59	41-65	0
27	Male	Alergia	3	Police	2013	6	Admitted	Trauma	0	39	Africa	Northern Africa	20-29	16-40	0
45	Female	Eritrea	3	Ambulance	2013	6	Transfer	Infectious disease	0	31	Africa	Eastern Africa	40-49	41-65	0
36	Male	Russian Federation	3	Family Doctor	2013	6	Transfer	Gastrointestinal or genitourinary condition	0	1	Europe	Eastern Europe	30-39	16-40	0
47	Male	Somalia	4	Ambulance	2013	6	Admitted	Trauma	0	39	Africa	Eastern Africa	40-49	41-65	1
19	Female	Afghanistan	2	Walk-In	2013	6	Home	Psychiatric problem, including self-harm	0	44	Asia	Southern Asia	10-19	16-40	0
21	Male	Syrian Arab Republic	4	Walk-In	2013	6	Home	Follow Up	0	24	Asia	Western Asia	20-29	16-40	0
55	Male	Russian Federation	3	Walk-In	2013	6	Home	Neurological problem	0	28	Europe	Eastern Europe	50-59	41-65	0
29	Male	Alergia	3	Walk-In	2013	6	Home	Neurological problem	0	28	Africa	Northern Africa	20-29	16-40	0
48	Female	Montenegro	3	Walk-In	2013	6	Home	Musculoskeletal condition	0	57	Europe	Southern Europe	40-49	41-65	0
20	Male	Afghanistan	3	Walk-In	2013	6	Admitted	Infectious disease	0	21	Asia	Southern Asia	20-29	16-40	0
30	Male	Turkey	3	Walk-In	2013	6	Home	Gastrointestinal or genitourinary condition	0	1	Asia	Western Asia	30-39	16-40	0
34	Male	Nigeria	3	Police	2013	6	Admitted	Musculoskeletal condition	0	39	Africa	Western Africa	30-39	16-40	0
27	Male	Iraq	3	Walk-In	2013	6	Home	Trauma	0	52	Asia	Western Asia	20-29	16-40	0
51	Male	Syrian Arab Republic	2	Walk-In	2013	6	Home	Cardiovascular problem	0	11	Asia	Western Asia	50-59	41-65	0
21	Male	Somalia	3	Walk-In	2013	7	Home	Trauma	1	4	Africa	Eastern Africa	20-29	16-40	1
25	Female	Russian Federation	3	Walk-In	2013	7	Home	Neurological problem	0	37	Europe	Eastern Europe	20-29	16-40	0
51	Female	Sri Lanka	3	Family Doctor	2013	7	Admitted	Gastrointestinal or genitourinary condition	0	1	Asia	Southern Asia	50-59	41-65	0
18	Female	Serbia	5	Walk-In	2013	7	Home				Europe	Southern Europe	10-19	16-40	0
51	Male	Egypt	1	Walk-In	2013	7	Home	Cardiovascular problem	0	11	Africa	Northern Africa	50-59	41-65	0
29	Male	Alergia	5	Hospital	2013	7	Home	Follow Up	0	24	Africa	Northern Africa	20-29	16-40	0
31	Male	Tunesia	3	Walk-In	2013	7	Home	Trauma	0	39	Africa	Northern Africa	30-39	16-40	0
45	Male	Syrian Arab Republic	3	Walk-In	2013	7	Home	Other	0	42	Asia	Western Asia	40-49	41-65	0
24	Male	Somalia	5	Walk-In	2013	7	Home	Follow Up	0	24	Africa	Eastern Africa	20-29	16-40	1
32	Male	Alergia	3	Hospital	2013	7	Admitted	Trauma	0	39	Africa	Northern Africa	30-39	16-40	0
34	Male	Pakistan	3	Hospital	2013	7	Admitted	Infectious disease	0	31	Asia	Southern Asia	30-39	16-40	0
18	Female	Serbia	3	Walk-In	2013	7	Home	Gastrointestinal or genitourinary condition	0	21	Europe	Southern Europe	10-19	16-40	0
55	Male	Russian Federation	3	Walk-In	2013	7	Home	Infectious disease	0	31	Europe	Eastern Europe	50-59	41-65	0
74	Male	Afghanistan	1	Ambulance	2013	7	Admitted	Neurological problem	0	54	Asia	Southern Asia	70-79	>65	0
29	Male	Alergia	2	Walk-In	2013	7	Home	Psychiatric problem, including self-harm	0	44	Africa	Northern Africa	20-29	16-40	0
20	Male	Afghanistan	3	Walk-In	2013	7	Home	Infectious disease	0	25	Asia	Southern Asia	20-29	16-40	0
27	Male	Somalia	2	Police	2013	7	Transfer	Psychiatric problem, including self-harm	1	44	Africa	Eastern Africa	20-29	16-40	1
22	Female	Syrian Arab Republic	3	Walk-In	2013	7	Home	Psychiatric problem, including self-harm	0	44	Asia	Western Asia	20-29	16-40	0
19	Female	Afghanistan	3	Walk-In	2013	7	Home	Gastrointestinal or genitourinary condition	0	1	Asia	Southern Asia	10-19	16-40	0
41	Female	Cote d'Ivoire	3	Walk-In	2013	7	Home	Other	0	40	Africa	Western Africa	40-49	41-65	0
30	Male	Tunesia	5	Walk-In	2013	7	Home	Follow Up	0	24	Africa	Northern Africa	30-39	16-40	0
41	Female	Kosovo	3	Walk-In	2013	7	Home	Gastrointestinal or genitourinary condition	0	25	Europe	Southern Europe	40-49	41-65	0
28	Male	Sri Lanka	3	Walk-In	2013	7	Home	Gastrointestinal or genitourinary condition	0	2	Asia	Southern Asia	20-29	16-40	0
29	Female	Turkey	3	Walk-In	2013	7	Home	Other	0	42	Asia	Western Asia	20-29	16-40	0
41	Female	Kosovo	2	Walk-In	2013	7	Home	Gastrointestinal or genitourinary condition	0	42	Europe	Southern Europe	40-49	41-65	0
24	Male	Somalia	3	Walk-In	2013	7	Home	Trauma	0	7	Africa	Eastern Africa	20-29	16-40	1
30	Female	Turkey	3	Walk-In	2013	7	Home	Musculoskeletal condition	0	35	Asia	Western Asia	30-39	16-40	0
23	Female	Somalia	3	Walk-In	2013	7	Home	Eye problem		18	Africa	Eastern Africa	20-29	16-40	1
35	Male	Belarus	2	Ambulance	2013	7	Admitted	Cardiovascular problem	0	11	Europe	Eastern Europe	30-39	16-40	0
55	Male	Russian Federation	5	Hospital	2013	7	Home	Follow Up	0	24	Europe	Eastern Europe	50-59	41-65	0
51	Male	Egypt	2	Ambulance	2013	7	Home	Cardiovascular problem	0	11	Africa	Northern Africa	50-59	41-65	0
31	Male	Bahrain	3	Walk-In	2013	7	Home	Gastrointestinal or genitourinary condition	0	1	Asia	Western Asia	30-39	16-40	0
29	Male	Alergia	2	Walk-In	2013	7	Home	Musculoskeletal condition	0	11	Africa	Northern Africa	20-29	16-40	0
31	Male	Bahrain	3	Walk-In	2013	7	Home	Musculoskeletal condition	0	2	Asia	Western Asia	30-39	16-40	0
53	Male	Bangladesh	3	Walk-In	2013	7	Home	Musculoskeletal condition	0	35	Asia	Southern Asia	50-59	41-65	0
17	Female	Afghanistan	3	Ambulance	2013	7	Home	Gastrointestinal or genitourinary condition	0	2	Asia	Southern Asia	10-19	16-40	0
28	Female	Sri Lanka	1	Ambulance	2013	7	Home	Cardiovascular problem	0	28	Asia	Southern Asia	20-29	16-40	0
23	Female	Afghanistan	3	Walk-In	2013	7	Home	Dental problem	0	17	Asia	Southern Asia	20-29	16-40	0
33	Male	Alergia	4	Police	2013	7	Home	Psychiatric problem, including self-harm	0	46	Africa	Northern Africa	30-39	16-40	0
30	Male	Tunesia	4	Walk-In	2013	7	Home	Follow Up	0	24	Africa	Northern Africa	30-39	16-40	0
24	Male	Iraq	3	Walk-In	2013	7	Home	Musculoskeletal condition	0	5	Asia	Western Asia	20-29	16-40	0
36	Female	Eritrea	5	Walk-In	2013	8	Home	Follow Up	0	24	Africa	Eastern Africa	30-39	16-40	0
49	Male	Kosovo	2	Hospital	2013	8	Admitted	Neurological problem	0	37	Europe	Southern Europe	40-49	41-65	0
20	Male	Afghanistan	3	Walk-In	2013	8	Home	Infectious disease	0	25	Asia	Southern Asia	20-29	16-40	0
26	Male	Turkey	3	Walk-In	2013	8	Home	Infectious disease	0	46	Asia	Western Asia	20-29	16-40	0
33	Female	Pakistan	3	Walk-In	2013	8	Home	Musculoskeletal condition	0	39	Asia	Southern Asia	30-39	16-40	0
19	Male	Syrian Arab Republic	3	Walk-In	2013	8	Home	Other	0	7	Asia	Western Asia	10-19	16-40	0
23	Male	Mali	3	Police	2013	8	Home	Trauma	1	47	Africa	Western Africa	20-29	16-40	0
42	Male	Eritrea	3	Walk-In	2013	8	Home	Gastrointestinal or genitourinary condition	0	1	Africa	Eastern Africa	40-49	41-65	0
25	Male	Iraq	3	Police	2013	8	Transfer	Psychiatric problem, including self-harm	0	44	Asia	Western Asia	20-29	16-40	0
38	Male	Eritrea	5	Hospital	2013	8	Home	Follow Up	0	24	Africa	Eastern Africa	30-39	16-40	0
39	Female	Eritrea	3	Walk-In	2013	8		Gastrointestinal or genitourinary condition	0	2	Africa	Eastern Africa	30-39	16-40	0
60	Female	Somalia	3	Walk-In	2013	8	Admitted	Cardiovascular problem	0	42	Africa	Eastern Africa	60-69	41-65	1
19	Male	Sri Lanka	2	Walk-In	2013	8	Home	Trauma	1	4	Asia	Southern Asia	10-19	16-40	0
48	Male	Alergia	3	Walk-In	2013	8	Home	Trauma	0	46	Africa	Northern Africa	40-49	41-65	0
30	Male	Syrian Arab Republic	3	Walk-In	2013	8	Home	Musculoskeletal condition	0	11	Asia	Western Asia	30-39	16-40	0
23	Male	Ghana	3	Walk-In	2013	8	Home	Trauma	0	46	Africa	Western Africa	20-29	16-40	0
33	Female	Somalia	4	Hospital	2013	8	Home	Follow Up	0	24	Africa	Eastern Africa	30-39	16-40	1
31	Male	Nigeria	3	Police	2013	8	Admitted	Other	0	23	Africa	Western Africa	30-39	16-40	0
25	Female	China	3	Ambulance	2013	8	Home	Trauma	0	52	Asia	Eastern Asia	20-29	16-40	0
28	Male	Turkey	3	Walk-In	2013	8	Home	Musculoskeletal condition	0	5	Asia	Western Asia	20-29	16-40	0
35	Male	Belarus	4	Police	2013	8	Admitted	Psychiatric problem, including self-harm	0	46	Europe	Eastern Europe	30-39	16-40	0
22	Female	Somalia	3	Walk-In	2013	8	Home	Gastrointestinal or genitourinary condition	0	1	Africa	Eastern Africa	20-29	16-40	1
48	Male	Somalia	2	Hospital	2013	8	Admitted	Other	0	43	Africa	Eastern Africa	40-49	41-65	1
30	Male	Sri Lanka	2	Family Doctor	2013	8	Home	Neurological problem	0	37	Asia	Southern Asia	30-39	16-40	0
29	Female	Eritrea	3	Walk-In	2013	8	Home	Other	0	8	Africa	Eastern Africa	20-29	16-40	0
31	Female	Somalia	3	Walk-In	2013	8	Home	Trauma	0	19	Africa	Eastern Africa	30-39	16-40	1
39	Female	Eritrea	3	Walk-In	2013	8	Home	Gastrointestinal or genitourinary condition	0	57	Africa	Eastern Africa	30-39	16-40	0
36	Female	Turkey	3	Walk-In	2013	8	Home	Trauma	1	28	Asia	Western Asia	30-39	16-40	0
34	Female	Gambia	2	Ambulance	2013	8	Home	Psychiatric problem, including self-harm	0	10	Africa	Western Africa	30-39	16-40	0
31	Male	Tunesia	2	Ambulance	2013	8	Admitted	Trauma	1	4	Africa	Northern Africa	30-39	16-40	0
27	Male	Sri Lanka	3		2013	8	Home				Asia	Southern Asia	20-29	16-40	0
33	Female	Somalia	3	Walk-In	2013	8	Home	Infectious disease	0	17	Africa	Eastern Africa	30-39	16-40	1
49	Male	Somalia	3	Walk-In	2013	8	Home	Other	0	1	Africa	Eastern Africa	40-49	41-65	1
25	Male	Alergia	4	Police	2013	8	Admitted	Trauma	0	39	Africa	Northern Africa	20-29	16-40	0
51	Male	Montenegro	3	Walk-In	2013	8	Transfer	Psychiatric problem, including self-harm	0	28	Europe	Southern Europe	50-59	41-65	0
19	Male	Tunesia	2	Ambulance	2013	8	Admitted	Trauma	0	53	Africa	Northern Africa	10-19	16-40	0
30	Male	Syrian Arab Republic	3	Walk-In	2013	8	Home	Trauma	0	11	Asia	Western Asia	30-39	16-40	0
51	Male	Eritrea	5	Walk-In	2013	8	Home	Infectious disease	0	31	Africa	Eastern Africa	50-59	41-65	0
35	Male	Eritrea	3	Walk-In	2013	8	Home	Musculoskeletal condition	0	11	Africa	Eastern Africa	30-39	16-40	0
37	Male	Morocco	3	Walk-In	2013	8	Home	Musculoskeletal condition	0	5	Africa	Northern Africa	30-39	16-40	0
26	Female	Iran	2	Ambulance	2013	9	Transfer	Psychiatric problem, including self-harm	0	41	Asia	Southern Asia	20-29	16-40	0
24	Female	Tunesia	3	Walk-In	2013	9	Home	Trauma	0	52	Africa	Northern Africa	20-29	16-40	0
46	Female	Syrian Arab Republic	5	Walk-In	2013	9	Home	Follow Up	0	24	Asia	Western Asia	40-49	41-65	0
49	Male	Somalia	3	Walk-In	2013	9	Admitted	Gastrointestinal or genitourinary condition	0	1	Africa	Eastern Africa	40-49	41-65	1
19	Male	Tunesia	2	Hospital	2013	9	Admitted	Psychiatric problem, including self-harm	0	23	Africa	Northern Africa	10-19	16-40	0
70	Female	Eritrea	3	Ambulance	2013	9	Home	Neurological problem	0	50	Africa	Eastern Africa	70-79	>65	0
19	Female	Macedonia	3	Ambulance	2013	9	Home	Infectious disease	0	57	Europe	Southern Europe	10-19	16-40	0
45	Female	Eritrea	3	Walk-In	2013	9	Transfer	Infectious disease	0	31	Africa	Eastern Africa	40-49	41-65	0
46	Female	Syrian Arab Republic	3	Walk-In	2013	9	Home	Gastrointestinal or genitourinary condition	0	1	Asia	Western Asia	40-49	41-65	0
24	Female	Eritrea	3	Walk-In	2013	9	Home	Gastrointestinal or genitourinary condition	0	1	Africa	Eastern Africa	20-29	16-40	0
17	Female	Syrian Arab Republic	4	Walk-In	2013	9	Home	Gastrointestinal or genitourinary condition	0	1	Asia	Western Asia	10-19	16-40	0
54	Female	Afghanistan	1	Family Doctor	2013	9	Died	Cardiovascular problem	0	9	Asia	Southern Asia	50-59	41-65	0
23	Male	Ghana	3	Walk-In	2013	9	Home	Infectious disease	0	31	Africa	Western Africa	20-29	16-40	0
49	Female	Somalia	3	Hospital	2013	9	Home	Infectious disease	0	17	Africa	Eastern Africa	40-49	41-65	1
33	Male	Eritrea	5	Hospital	2013	9	Home	Follow Up	0	24	Africa	Eastern Africa	30-39	16-40	0
31	Male	Alergia	3	Walk-In	2013	9	Home	Musculoskeletal condition	0	1	Africa	Northern Africa	30-39	16-40	0
20	Male	Syrian Arab Republic	3	Ambulance	2013	9	Home	Psychiatric problem, including self-harm	0	54	Asia	Western Asia	20-29	16-40	0
20	Male	Tunesia	4	Family Doctor	2013	9	Home	Psychiatric problem, including self-harm	0	49	Africa	Northern Africa	20-29	16-40	0
27	Female	Iraq	3	Walk-In	2013	9	Home	Neurological problem	0	50	Asia	Western Asia	20-29	16-40	0
45	Male	Afghanistan	2	Ambulance	2013	9	Admitted	Cardiovascular problem	0	11	Asia	Southern Asia	40-49	41-65	0
18	Female	Guinea	3	Ambulance	2013	9	Transfer	Psychiatric problem, including self-harm	0	41	Africa	Western Africa	10-19	16-40	0
19	Male	Tunesia	3	Hospital	2013	9	Transfer	Gastrointestinal or genitourinary condition	0	23	Africa	Northern Africa	10-19	16-40	0
31	Female	Afghanistan	2		2013	9	Home	Other	0	11	Asia	Southern Asia	30-39	16-40	0
52	Male	Somalia	2	Ambulance	2013	9	Admitted	Musculoskeletal condition	0	57	Africa	Eastern Africa	50-59	41-65	1
32	Male	Belarus	2	Walk-In	2013	9	Home	Trauma	0	46	Europe	Eastern Europe	30-39	16-40	0
44	Male	Togo	2	Walk-In	2013	9	Home	Musculoskeletal condition	0	11	Africa	Western Africa	40-49	41-65	0
30	Male	Tunesia	3	Walk-In	2013	9	Home	Trauma	0	53	Africa	Northern Africa	30-39	16-40	0
49	Male	Sri Lanka	3	Walk-In	2013	9	Home	Infectious disease	0	31	Asia	Southern Asia	40-49	41-65	0
28	Male	Turkey	3	Walk-In	2013	9	Home	Musculoskeletal condition	0	5	Asia	Western Asia	20-29	16-40	0
28	Male	Syrian Arab Republic	1	Walk-In	2013	9	Home	Musculoskeletal condition	0	11	Asia	Western Asia	20-29	16-40	0
16	Male	Syrian Arab Republic	1	Ambulance	2013	9	Home	Psychiatric problem, including self-harm	0	4	Asia	Western Asia	10-19	16-40	0
25	Male	Syrian Arab Republic	3	Ambulance	2013	9	Home	Infectious disease	0	31	Asia	Western Asia	20-29	16-40	0
20	Female	Afghanistan	3	Hospital	2013	9	Home	Gastrointestinal or genitourinary condition	0	57	Asia	Southern Asia	20-29	16-40	0
23	Male	Ghana	5	Hospital	2013	9	Home	Follow Up	0	24	Africa	Western Africa	20-29	16-40	0
20	Female	Afghanistan	2	Walk-In	2013	9	Home	Psychiatric problem, including self-harm	0	50	Asia	Southern Asia	20-29	16-40	0
31	Female	Somalia	3	Walk-In	2013	9	Home	Musculoskeletal condition	0	5	Africa	Eastern Africa	30-39	16-40	1
48	Male	Eritrea	5	Hospital	2013	9	Home	Follow Up	0	24	Africa	Eastern Africa	40-49	41-65	0
25	Female	Russian Federation	3	Walk-In	2013	9	Home	Neurological problem	0	28	Europe	Eastern Europe	20-29	16-40	0
33	Male	Alergia	3	Ambulance	2013	9	Admitted	Trauma	1	47	Africa	Northern Africa	30-39	16-40	0
21	Male	Syrian Arab Republic	2	Walk-In	2013	9	Home	Trauma	0	19	Asia	Western Asia	20-29	16-40	0
23	Male	Alergia	3	Walk-In	2013	9	Home	Psychiatric problem, including self-harm	0	44	Africa	Northern Africa	20-29	16-40	0
53	Male	Somalia	3	Family Doctor	2013	9	Home	Neurological problem	0	28	Africa	Eastern Africa	50-59	41-65	1
19	Male	Tunesia	3	Hospital	2013	9	Admitted	Gastrointestinal or genitourinary condition	0	23	Africa	Northern Africa	10-19	16-40	0
20	Male	Eritrea	3	Family Doctor	2013	9	Admitted	Infectious disease	0	45	Africa	Eastern Africa	20-29	16-40	0
41	Female	Kosovo	3	Walk-In	2013	9	Admitted	Musculoskeletal condition	0	5	Europe	Southern Europe	40-49	41-65	0
51	Male	Egypt	2	Walk-In	2013	9	Home	Musculoskeletal condition	0	28	Africa	Northern Africa	50-59	41-65	0
31	Male	Tunesia	3	Police	2013	9	Admitted	Infectious disease	0	47	Africa	Northern Africa	30-39	16-40	0
20	Female	Afghanistan	5	Hospital	2013	9	Home	Follow Up	0	24	Asia	Southern Asia	20-29	16-40	0
19	Male	Tunesia	2	Police	2013	9	Transfer	Other	0	23	Africa	Northern Africa	10-19	16-40	0
36	Male	Eritrea	2	Ambulance	2013	9	Home	Trauma	0	12	Africa	Eastern Africa	30-39	16-40	0
25	Male	Nigeria	3	Walk-In	2013	9	Home	Trauma	1	4	Africa	Western Africa	20-29	16-40	0
30	Male	Morocco	3	Police	2013	9	Home	Psychiatric problem, including self-harm	0	46	Africa	Northern Africa	30-39	16-40	0
39	Female	Syrian Arab Republic	2	Ambulance	2013	9	Home	Psychiatric problem, including self-harm	0	44	Asia	Western Asia	30-39	16-40	0
21	Male	Somalia	4	Walk-In	2013	9	Home	Trauma	0	7	Africa	Eastern Africa	20-29	16-40	1
25	Female	Eritrea	3	Family Doctor	2013	9	Home	Neurological problem	0	37	Africa	Eastern Africa	20-29	16-40	0
40	Male	Belarus	4	Walk-In	2013	9	Home	Psychiatric problem, including self-harm	0	44	Europe	Eastern Europe	40-49	41-65	0
19	Male	Nigeria	3	Walk-In	2013	9	Home	Trauma	0	53	Africa	Western Africa	10-19	16-40	0
49	Female	Somalia	3	Walk-In	2013	9	Home	Musculoskeletal condition	0	42	Africa	Eastern Africa	40-49	41-65	1
28	Male	Sri Lanka	3	Walk-In	2013	10	Home	Other	0	31	Asia	Southern Asia	20-29	16-40	0
34	Male	Russian Federation	3	Walk-In	2013	10	Home	Infectious disease	0	31	Europe	Eastern Europe	30-39	16-40	0
31	Male	Somalia	3	Walk-In	2013	10	Home	Gastrointestinal or genitourinary condition	0	1	Africa	Eastern Africa	30-39	16-40	1
40	Male	Eritrea	3	Police	2013	10	Home	Trauma	1	4	Africa	Eastern Africa	40-49	41-65	0
27	Male	Jordan	2	Ambulance	2013	10	Transfer	Trauma	0	44	Asia	Western Asia	20-29	16-40	0
40	Male	Eritrea	5	Hospital	2013	10	Home	Follow Up	0	24	Africa	Eastern Africa	40-49	41-65	0
30	Male	Tunesia	2	Ambulance	2013	10	Transfer	Psychiatric problem, including self-harm	0	41	Africa	Northern Africa	30-39	16-40	0
34	Male	Russian Federation	3	Hospital	2013	10	Home	Follow Up	0	24	Europe	Eastern Europe	30-39	16-40	0
57	Female	Somalia	3	Walk-In	2013	10	Home	Trauma	0	5	Africa	Eastern Africa	50-59	41-65	1
19	Male	Gambia	5	Hospital	2013	10	Home	Follow Up	0	24	Africa	Western Africa	10-19	16-40	0
47	Male	Morocco	3	Police	2013	10	Admitted	Psychiatric problem, including self-harm	0	43	Africa	Northern Africa	40-49	41-65	0
37	Male	Eritrea	3	Family Doctor	2013	10	Home	Infectious disease	0	31	Africa	Eastern Africa	30-39	16-40	0
40	Male	Kosovo	2	Hospital	2013	10	Admitted	Neurological problem	0	48	Europe	Southern Europe	40-49	41-65	0
17	Male	Afghanistan	3	Walk-In	2013	10	Home	Trauma	0	19	Asia	Southern Asia	10-19	16-40	0
27	Female	Eritrea	2	Ambulance	2013	10	Home	Neurological problem	0	28	Africa	Eastern Africa	20-29	16-40	0
26	Male	Somalia	3	Ambulance	2013	10	Home	Cardiovascular problem	0	16	Africa	Eastern Africa	20-29	16-40	1
43	Male	Somalia	3	Family Doctor	2013	10	Admitted	Respiratory problem	0	11	Africa	Eastern Africa	40-49	41-65	1
34	Male	Sri Lanka	3	Hospital	2013	10	Home	Infectious disease	0	31	Asia	Southern Asia	30-39	16-40	0
26	Male	Alergia	3	Walk-In	2013	10	Home	Trauma	0	46	Africa	Northern Africa	20-29	16-40	0
33	Male	Eritrea	5	Walk-In	2013	10	Home	Trauma	0	39	Africa	Eastern Africa	30-39	16-40	0
26	Male	Eritrea	3	Walk-In	2013	10	Home	Respiratory problem	0	45	Africa	Eastern Africa	20-29	16-40	0
36	Male	Alergia	1	Ambulance	2013	10	Admitted	Trauma	0	12	Africa	Northern Africa	30-39	16-40	0
23	Female	Somalia	2	Ambulance	2013	10	Admitted	Neurological problem	0	12	Africa	Eastern Africa	20-29	16-40	1
45	Female	Montenegro	3	Walk-In	2013	10	Home	Gastrointestinal or genitourinary condition	0	45	Europe	Southern Europe	40-49	41-65	0
48	Male	Eritrea	4	Hospital	2013	10	Home	Gastrointestinal or genitourinary condition	0	2	Africa	Eastern Africa	40-49	41-65	0
19	Male	Gambia	3	Walk-In	2013	10	Home	Cardiovascular problem	0	57	Africa	Western Africa	10-19	16-40	0
34	Male	Russian Federation	4	Hospital	2013	10	Home	Follow Up	0	24	Europe	Eastern Europe	30-39	16-40	0
29	Female	China	2	Walk-In	2013	10	Home	Obstetric or gynaecological problem	0	2	Asia	Eastern Asia	20-29	16-40	0
27	Male	Alergia	4	Police	2013	10	Admitted	Psychiatric problem, including self-harm	0	44	Africa	Northern Africa	20-29	16-40	0
22	Male	Morocco	3	Walk-In	2013	10	Home	Trauma	1	4	Africa	Northern Africa	20-29	16-40	0
49	Male	Benin	3	Walk-In	2013	10	Home	Cardiovascular problem	0	28	Africa	Western Africa	40-49	41-65	0
34	Male	Russian Federation	3	Walk-In	2013	10	Home	Other	0	7	Europe	Eastern Europe	30-39	16-40	0
44	Male	Turkey	2	Hospital	2013	10	Transfer	Infectious disease	0	31	Asia	Western Asia	40-49	41-65	0
26	Female	Eritrea	3	Walk-In	2013	10	Home	Musculoskeletal condition	0	42	Africa	Eastern Africa	20-29	16-40	0
40	Male	Kosovo	2	Hospital	2013	10	Transfer	Neurological problem	0	48	Europe	Southern Europe	40-49	41-65	0
40	Male	Belarus	3	Walk-In	2013	10	Home	Psychiatric problem, including self-harm	0	44	Europe	Eastern Europe	40-49	41-65	0
48	Male	Eritrea	2	Walk-In	2013	10	Home	Musculoskeletal condition	0	11	Africa	Eastern Africa	40-49	41-65	0
29	Male	Nigeria	3	Hospital	2013	10	Admitted	Other	0	23	Africa	Western Africa	20-29	16-40	0
19	Male	Gambia	3	Ambulance	2013	10	Transfer	Psychiatric problem, including self-harm	0	10	Africa	Western Africa	10-19	16-40	0
39	Male	Turkey	3	Walk-In	2013	10	Transfer	Psychiatric problem, including self-harm	0	44	Asia	Western Asia	30-39	16-40	0
53	Male	Bangladesh	3	Walk-In	2013	11	Home	Musculoskeletal condition	0	10	Asia	Southern Asia	50-59	41-65	0
24	Female	China	2	Walk-In	2013	11	Home	Psychiatric problem, including self-harm	0	44	Asia	Eastern Asia	20-29	16-40	0
41	Female	Kosovo	3	Walk-In	2013	11	Admitted	Musculoskeletal condition	0	5	Europe	Southern Europe	40-49	41-65	0
35	Male	Eritrea	2	Walk-In	2013	11	Home	Musculoskeletal condition	0	11	Africa	Eastern Africa	30-39	16-40	0
25	Male	Tunesia	3	Walk-In	2013	11	Home	Trauma	0	39	Africa	Northern Africa	20-29	16-40	0
22	Male	Alergia	3	Walk-In	2013	11	Home	Gastrointestinal or genitourinary condition	0	1	Africa	Northern Africa	20-29	16-40	0
23	Male	Russian Federation	2	Walk-In	2013	11	Transfer	Psychiatric problem, including self-harm	0	49	Europe	Eastern Europe	20-29	16-40	0
32	Male	Alergia	5	Hospital	2013	11	Home	Follow Up	0	24	Africa	Northern Africa	30-39	16-40	0
35	Female	Somalia	3	Walk-In	2013	11	Home	Gastrointestinal or genitourinary condition	0	1	Africa	Eastern Africa	30-39	16-40	1
51	Female	Sri Lanka	3	Hospital	2013	11	Admitted	Gastrointestinal or genitourinary condition	0	1	Asia	Southern Asia	50-59	41-65	0
34	Male	Alergia	3	Police	2013	11	Admitted	Psychiatric problem, including self-harm	0	49	Africa	Northern Africa	30-39	16-40	0
28	Male	Somalia	3	Walk-In	2013	11	Home	Trauma	0	39	Africa	Eastern Africa	20-29	16-40	1
37	Female	Syrian Arab Republic	3	Walk-In	2013	11	Home	Other	0	3	Asia	Western Asia	30-39	16-40	0
25	Male	Iraq	3	Walk-In	2013	11	Home	Gastrointestinal or genitourinary condition	0	1	Asia	Western Asia	20-29	16-40	0
20	Male	Mali	3	Walk-In	2013	11	Home	Eye problem	0	18	Africa	Western Africa	20-29	16-40	0
29	Male	Syrian Arab Republic	3	Walk-In	2013	11	Home	Gastrointestinal or genitourinary condition	0	1	Asia	Western Asia	20-29	16-40	0
38	Male	Turkey	3	Walk-In	2013	11	Admitted	Other	0	17	Asia	Western Asia	30-39	16-40	0
36	Female	Russian Federation	4	Hospital	2013	11	Admitted	Gastrointestinal or genitourinary condition	0	1	Europe	Eastern Europe	30-39	16-40	0
29	Female	Turkey	2	Walk-In	2013	11	Home	Infectious disease	0	1	Asia	Western Asia	20-29	16-40	0
22	Female	Montenegro	3	Walk-In	2013	11	Home	Obstetric or gynaecological problem	0	2	Europe	Southern Europe	20-29	16-40	0
40	Male	Iraq	3	Walk-In	2013	11	Home	Trauma	0	17	Asia	Western Asia	40-49	41-65	0
21	Male	Syrian Arab Republic	3	Walk-In	2013	11	Home	Trauma	1	53	Asia	Western Asia	20-29	16-40	0
30	Male	Tunesia	2	Ambulance	2013	11	Transfer	Psychiatric problem, including self-harm	0	41	Africa	Northern Africa	30-39	16-40	0
32	Male	Morocco	3	Family Doctor	2013	11	Admitted	Infectious disease	0	31	Africa	Northern Africa	30-39	16-40	0
40	Female	Eritrea	5	Hospital	2013	11	Home	Infectious disease	0	31	Africa	Eastern Africa	40-49	41-65	0
37	Male	Ukraine	2	Walk-In	2013	11	Admitted	Psychiatric problem, including self-harm	0	53	Europe	Eastern Europe	30-39	16-40	0
24	Male	Morocco	3	Police	2013	11	Admitted	Cardiovascular problem	0	50	Africa	Northern Africa	20-29	16-40	0
28	Male	Syrian Arab Republic	3	Walk-In	2013	11	Home	Musculoskeletal condition	0	39	Asia	Western Asia	20-29	16-40	0
27	Male	Nigeria	3	Police	2013	11	Admitted	Other	0	23	Africa	Western Africa	20-29	16-40	0
16	Male	Ethiopia	3	Walk-In	2013	11	Home	Other	0	3	Africa	Eastern Africa	10-19	16-40	0
17	Male	Afghanistan	3	Family Doctor	2013	11	Home	Gastrointestinal or genitourinary condition	0	1	Asia	Southern Asia	10-19	16-40	0
16	Female	Montenegro	3	Walk-In	2013	11	Home	Gastrointestinal or genitourinary condition	0	1	Europe	Southern Europe	10-19	16-40	0
37	Male	Turkey	3	Walk-In	2013	11	Admitted	Infectious disease	0	31	Asia	Western Asia	30-39	16-40	0
35	Female	Afghanistan	2	Hospital	2013	11	Admitted	Infectious disease	0	1	Asia	Southern Asia	30-39	16-40	0
23	Male	Somalia	3	Walk-In	2013	11	Home	Neurological problem	0	16	Africa	Eastern Africa	20-29	16-40	1
48	Female	Montenegro	3	Walk-In	2013	11	Admitted	Respiratory problem	0	45	Europe	Southern Europe	40-49	41-65	0
41	Female	Eritrea	3	Walk-In	2013	11	Home	Gastrointestinal or genitourinary condition	0	1	Africa	Eastern Africa	40-49	41-65	0
23	Male	Eritrea	3	Family Doctor	2013	11	Home	Infectious disease	0	31	Africa	Eastern Africa	20-29	16-40	0
35	Male	Eritrea	3	Walk-In	2013	11	Home	Psychiatric problem, including self-harm	0	57	Africa	Eastern Africa	30-39	16-40	0
54	Female	Turkey	3	Walk-In	2013	11	Home	Neurological problem	0	57	Asia	Western Asia	50-59	41-65	0
32	Male	Alergia	3	Walk-In	2013	11	Home	Trauma	0	52	Africa	Northern Africa	30-39	16-40	0
51	Female	Sri Lanka	3	Ambulance	2013	12	Transfer	Psychiatric problem, including self-harm	0	49	Asia	Southern Asia	50-59	41-65	0
31	Male	Alergia	2	Ambulance	2013	12	Home	Trauma	0	19	Africa	Northern Africa	30-39	16-40	0
37	Male	Tunesia	3	Police	2013	12	Admitted	Musculoskeletal condition	0	35	Africa	Northern Africa	30-39	16-40	0
37	Male	Alergia	3	Walk-In	2013	12	Home	Trauma	0	19	Africa	Northern Africa	30-39	16-40	0
27	Female	Eritrea	3	Walk-In	2013	12	Home	Gastrointestinal or genitourinary condition	0	1	Africa	Eastern Africa	20-29	16-40	0
18	Male	Eritrea	3	Walk-In	2013	12	Home	Other	0	29	Africa	Eastern Africa	10-19	16-40	0
31	Male	Pakistan	3	Walk-In	2013	12	Home	Infectious disease	0	31	Asia	Southern Asia	30-39	16-40	0
41	Female	Kosovo	3	Walk-In	2013	12	Home	Musculoskeletal condition	0	5	Europe	Southern Europe	40-49	41-65	0
30	Male	Tunesia	2	Police	2013	12	Home	Psychiatric problem, including self-harm	0	49	Africa	Northern Africa	30-39	16-40	0
39	Female	Turkey	3	Family Doctor	2013	12	Home	Infectious disease	0	17	Asia	Western Asia	30-39	16-40	0
33	Female	Armenia	3	Walk-In	2013	12	Home	Cardiovascular problem	0	28	Asia	Western Asia	30-39	16-40	0
56	Male	Morocco	3	Ambulance	2013	12	Admitted	Other	0	57	Africa	Northern Africa	50-59	41-65	0
28	Male	Iraq	2	Ambulance	2013	12	Home	Neurological problem	0	54	Asia	Western Asia	20-29	16-40	0
30	Male	Syrian Arab Republic	3	Walk-In	2013	12	Home	Respiratory problem	0	31	Asia	Western Asia	30-39	16-40	0
28	Male	South Africa	3	Walk-In	2013	12	Home	Trauma	0	13	Africa	Southern Africa	20-29	16-40	0
24	Female	Syrian Arab Republic	4	Hospital	2013	12	Home	Gastrointestinal or genitourinary condition	0	1	Asia	Western Asia	20-29	16-40	0
29	Female	Turkey	3	Walk-In	2013	12	Home	Infectious disease	0	1	Asia	Western Asia	20-29	16-40	0
39	Female	Eritrea	3	Walk-In	2013	12	Admitted	Infectious disease	0	2	Africa	Eastern Africa	30-39	16-40	0
45	Male	Nigeria	3	Walk-In	2013	12	Admitted	Musculoskeletal condition	0	5	Africa	Western Africa	40-49	41-65	0
19	Male	China	5	Hospital	2013	12	Home	Follow Up	0	24	Asia	Eastern Asia	10-19	16-40	0
23	Male	Iraq	2	Walk-In	2013	12	Home	Trauma	0	53	Asia	Western Asia	20-29	16-40	0
29	Male	Kosovo	3	Walk-In	2013	12	Home	Gastrointestinal or genitourinary condition	0	1	Europe	Southern Europe	20-29	16-40	0
21	Male	Syrian Arab Republic	2	Walk-In	2013	12	Home	Cardiovascular problem	0	28	Asia	Western Asia	20-29	16-40	0
23	Female	Syrian Arab Republic	3	Walk-In	2013	12	Home	Obstetric or gynaecological problem	0	38	Asia	Western Asia	20-29	16-40	0
16	Female	Montenegro	3	Walk-In	2013	12	Home	Gastrointestinal or genitourinary condition	0	1	Europe	Southern Europe	10-19	16-40	0
41	Male	Eritrea	3	Walk-In	2013	12	Home	Trauma	0	3	Africa	Eastern Africa	40-49	41-65	0
31	Male	Alergia	3	Ambulance	2013	12	Home	Trauma	0	19	Africa	Northern Africa	30-39	16-40	0
33	Male	Alergia	4	Walk-In	2013	12	Home	Follow Up	0	24	Africa	Northern Africa	30-39	16-40	0
33	Male	Somalia	4	Walk-In	2013	12	Home	Trauma	0	39	Africa	Eastern Africa	30-39	16-40	1
19	Male	China	3	Walk-In	2013	12	Home	Other	0	1	Asia	Eastern Asia	10-19	16-40	0
40	Male	Iraq	3	Walk-In	2013	12	Home	Neurological problem	0	16	Asia	Western Asia	40-49	41-65	0
24	Female	Syrian Arab Republic	3	Family Doctor	2013	12	Home	Gastrointestinal or genitourinary condition	0	1	Asia	Western Asia	20-29	16-40	0
37	Male	Turkey	3	Walk-In	2013	12	Home	Musculoskeletal condition	0	39	Asia	Western Asia	30-39	16-40	0
45	Male	Nigeria	3	Hospital	2013	12	Home	Musculoskeletal condition	0	5	Africa	Western Africa	40-49	41-65	0
39	Female	Turkey	4	Hospital	2013	12	Admitted	Follow Up	0	24	Asia	Western Asia	30-39	16-40	0
30	Male	Tunesia	3	Walk-In	2013	12	Transfer	Dental problem	1	4	Africa	Northern Africa	30-39	16-40	0
30	Male	Tunesia	2	Ambulance	2013	12	Transfer	Psychiatric problem, including self-harm	0	46	Africa	Northern Africa	30-39	16-40	0
38	Male	Afghanistan	2	Family Doctor	2013	12	Home	Psychiatric problem, including self-harm	0	11	Asia	Southern Asia	30-39	16-40	0
51	Female	Somalia	3	Walk-In	2013	12	Home	Other	0	20	Africa	Eastern Africa	50-59	41-65	1
37	Male	Turkey	3	Walk-In	2013	12	Admitted	Infectious disease	0	31	Asia	Western Asia	30-39	16-40	0
50	Male	Kosovo	3	Walk-In	2013	12	Admitted	Other	0	21	Europe	Southern Europe	50-59	41-65	0
27	Male	Tunesia	3	Walk-In	2013	12	Home	Infectious disease	0	31	Africa	Northern Africa	20-29	16-40	0
34	Male	Afghanistan	3	Walk-In	2013	12	Admitted	Respiratory problem	0	31	Asia	Southern Asia	30-39	16-40	0
29	Male	Egypt	3	Walk-In	2013	12	Home	Musculoskeletal condition	0	5	Africa	Northern Africa	20-29	16-40	0
24	Male	Gambia	3	Ambulance	2013	12	Home	Gastrointestinal or genitourinary condition	0	1	Africa	Western Africa	20-29	16-40	0
16	Female	Republic of the Congo	2	Walk-In	2013	12	Transfer	Psychiatric problem, including self-harm	0	44	Africa	Middle Africa	10-19	16-40	0
31	Male	Syrian Arab Republic	3	Walk-In	2013	12	Home	Musculoskeletal condition	0	5	Asia	Western Asia	30-39	16-40	0
26	Female	Iran	3	Walk-In	2013	12	Home	Infectious disease	0	31	Asia	Southern Asia	20-29	16-40	0
28	Male	Syrian Arab Republic	3	Walk-In	2013	12	Home	Other	0	25	Asia	Western Asia	20-29	16-40	0
41	Female	Eritrea	3	Walk-In	2013	12	Admitted	Gastrointestinal or genitourinary condition	0	21	Africa	Eastern Africa	40-49	41-65	0
35	Female	Afghanistan	4	Hospital	2013	12	Admitted	Other	0	45	Asia	Southern Asia	30-39	16-40	0
40	Male	Alergia	4	Police	2013	12	Home	Psychiatric problem, including self-harm	0	49	Africa	Northern Africa	40-49	41-65	0
18	Male	Sri Lanka	3	Walk-In	2013	12	Home	Trauma	0	39	Asia	Southern Asia	10-19	16-40	0
24	Male	Morocco	2	Ambulance	2013	12	Transfer	Trauma	1	4	Africa	Northern Africa	20-29	16-40	0
26	Male	Somalia	3	Ambulance	2013	12	Home	Cardiovascular problem	0	50	Africa	Eastern Africa	20-29	16-40	1
33	Male	Nigeria	3	Walk-In	2013	12	Home	Other	0	40	Africa	Western Africa	30-39	16-40	0
27	Female	Eritrea	3	Hospital	2013	12	Admitted	Gastrointestinal or genitourinary condition	0	1	Africa	Eastern Africa	20-29	16-40	0
42	Female	Serbia	4	Walk-In	2013	12	Home	Gastrointestinal or genitourinary condition	0	57	Europe	Southern Europe	40-49	41-65	0
33	Male	Eritrea	3	Walk-In	2014	1	Home	Infectious disease	0	28	Africa	Eastern Africa	30-39	16-40	0
50	Male	Yemen	2	Walk-In	2014	1	Admitted	Cardiovascular problem	0	11	Asia	Western Asia	50-59	41-65	0
34	Female	Syrian Arab Republic	2	Walk-In	2014	1	Home	Musculoskeletal condition	0	11	Asia	Western Asia	30-39	16-40	0
34	Male	Turkey	3	Walk-In	2014	1	Home	Trauma	0	19	Asia	Western Asia	30-39	16-40	0
23	Female	Nigeria	1	Ambulance	2014	1	Home	Psychiatric problem, including self-harm	0	54	Africa	Western Africa	20-29	16-40	0
31	Male	Syrian Arab Republic	3	Ambulance	2014	1	Home	Psychiatric problem, including self-harm	0	49	Asia	Western Asia	30-39	16-40	0
25	Male	Syrian Arab Republic	3	Walk-In	2014	1	Home	Other	0	25	Asia	Western Asia	20-29	16-40	0
41	Female	Eritrea	2	Hospital	2014	1	Transfer	Psychiatric problem, including self-harm	0	44	Africa	Eastern Africa	40-49	41-65	0
49	Male	Turkey	3	Walk-In	2014	1	Home	Other	0	46	Asia	Western Asia	40-49	41-65	0
19	Female	Syrian Arab Republic	3	Walk-In	2014	1	Home	Obstetric or gynaecological problem	0	29	Asia	Western Asia	10-19	16-40	0
45	Male	Nigeria	3	Walk-In	2014	1	Home	Musculoskeletal condition	0	5	Africa	Western Africa	40-49	41-65	0
22	Male	Sudan	3	Police	2014	1	Admitted	Other	0	23	Africa	Northern Africa	20-29	16-40	0
41	Female	Eritrea	3	Walk-In	2014	1	Admitted	Gastrointestinal or genitourinary condition	0	21	Africa	Eastern Africa	40-49	41-65	0
19	Male	Morocco	2	Police	2014	1	Home	Psychiatric problem, including self-harm	0	44	Africa	Northern Africa	10-19	16-40	0
20	Female	Syrian Arab Republic	3	Walk-In	2014	1	Home	Infectious disease	0	17	Asia	Western Asia	20-29	16-40	0
21	Male	Syrian Arab Republic	3	Walk-In	2014	1	Home	Neurological problem	0	50	Asia	Western Asia	20-29	16-40	0
41	Male	Eritrea	3	Walk-In	2014	1	Home	Musculoskeletal condition	0	11	Africa	Eastern Africa	40-49	41-65	0
33	Male	Alergia	3	Ambulance	2014	1	Home	Trauma	0	49	Africa	Northern Africa	30-39	16-40	0
32	Male	Morocco	3	Walk-In	2014	1	Home	Trauma	0	46	Africa	Northern Africa	30-39	16-40	0
76	Male	Eritrea	3	Hospital	2014	1	Admitted	Gastrointestinal or genitourinary condition	0	1	Africa	Eastern Africa	70-79	>65	0
35	Male	Somalia	3	Walk-In	2014	1	Home	Cardiovascular problem	0	28	Africa	Eastern Africa	30-39	16-40	1
29	Female	Eritrea	4	Walk-In	2014	1	Home	Other	0	17	Africa	Eastern Africa	20-29	16-40	0
50	Male	Yemen	3	Walk-In	2014	1	Home	Musculoskeletal condition	0	45	Asia	Western Asia	50-59	41-65	0
34	Female	Ethiopia	2	Ambulance	2014	1	Home	Cardiovascular problem	0	50	Africa	Eastern Africa	30-39	16-40	0
27	Female	Eritrea	3	Hospital	2014	1	Transfer	Gastrointestinal or genitourinary condition	0	1	Africa	Eastern Africa	20-29	16-40	0
18	Male	Ethiopia	3	Walk-In	2014	1	Admitted	Infectious disease	0	28	Africa	Eastern Africa	10-19	16-40	0
49	Female	Kosovo	2	Walk-In	2014	1	Admitted	Neurological problem	0	48	Europe	Southern Europe	40-49	41-65	0
46	Female	Montenegro	2	Walk-In	2014	1	Home	Neurological problem	0	48	Europe	Southern Europe	40-49	41-65	0
34	Male	Bangladesh	3	Walk-In	2014	1	Admitted	Respiratory problem	0	45	Asia	Southern Asia	30-39	16-40	0
35	Male	Iran	3	Walk-In	2014	1	Home	Eye problem	0	18	Asia	Southern Asia	30-39	16-40	0
36	Male	Nigeria	2	Ambulance	2014	1	Home	Psychiatric problem, including self-harm	0	49	Africa	Western Africa	30-39	16-40	0
23	Male	Mongolia	3	Walk-In	2014	1	Home	Trauma	0	52	Asia	Eastern Asia	20-29	16-40	0
38	Female	Iran	3	Ambulance	2014	1	Home	Other	0	22	Asia	Southern Asia	30-39	16-40	0
24	Female	Macedonia	3	Hospital	2014	1	Admitted	Gastrointestinal or genitourinary condition	0	2	Europe	Southern Europe	20-29	16-40	0
32	Male	Somalia	3	Walk-In	2014	1	Transfer	Psychiatric problem, including self-harm	0	44	Africa	Eastern Africa	30-39	16-40	1
18	Male	Alergia	2	Ambulance	2014	1	Transfer	Neurological problem	0	4	Africa	Northern Africa	10-19	16-40	0
23	Male	Russian Federation	4	Hospital	2014	1	Transfer	Psychiatric problem, including self-harm	0	45	Europe	Eastern Europe	20-29	16-40	0
43	Male	Morocco	3	Walk-In	2014	1	Home	Trauma	0	39	Africa	Northern Africa	40-49	41-65	0
49	Female	Montenegro	3	Walk-In	2014	1	Admitted	Other	0	21	Europe	Southern Europe	40-49	41-65	0
42	Male	Afghanistan	3	Walk-In	2014	1	Home	Other	0	3	Asia	Southern Asia	40-49	41-65	0
19	Male	Senegal	3	Walk-In	2014	1	Home	Trauma	0	39	Africa	Western Africa	10-19	16-40	0
33	Male	Nigeria	2	Hospital	2014	1	Home	Other	0	23	Africa	Western Africa	30-39	16-40	0
53	Male	Kosovo	3	Hospital	2014	1	Home	Gastrointestinal or genitourinary condition	0	1	Europe	Southern Europe	50-59	41-65	0
69	Female	Syrian Arab Republic	2	Walk-In	2014	1	Home	Musculoskeletal condition	0	5	Asia	Western Asia	60-69	>65	0
19	Male	Morocco	1	Police	2014	1	Home	Psychiatric problem, including self-harm	0	44	Africa	Northern Africa	10-19	16-40	0
27	Male	Tunesia	3	Walk-In	2014	1	Home	Infectious disease	0	7	Africa	Northern Africa	20-29	16-40	0
53	Male	Bangladesh	3	Walk-In	2014	1	Home	Musculoskeletal condition	0	35	Asia	Southern Asia	50-59	41-65	0
23	Male	Nigeria	3	Police	2014	1	Admitted	Psychiatric problem, including self-harm	0	23	Africa	Western Africa	20-29	16-40	0
41	Female	Kosovo	3	Walk-In	2014	1	Home	Musculoskeletal condition	0	5	Europe	Southern Europe	40-49	41-65	0
22	Male	Somalia	3	Hospital	2014	1	Home	Musculoskeletal condition	0	5	Africa	Eastern Africa	20-29	16-40	1
40	Male	Kosovo	2	Hospital	2014	1	Admitted	Gastrointestinal or genitourinary condition	0	29	Europe	Southern Europe	40-49	41-65	0
34	Male	Turkey	2	Walk-In	2014	1	Home	Musculoskeletal condition	0	11	Asia	Western Asia	30-39	16-40	0
46	Male	Eritrea	3	Walk-In	2014	1	Home	Respiratory problem	0	45	Africa	Eastern Africa	40-49	41-65	0
53	Male	Kosovo	5	Hospital	2014	1	Home	Follow Up	0	24	Europe	Southern Europe	50-59	41-65	0
20	Male	Sudan	2	Walk-In	2014	1	Home	Other	0	2	Africa	Northern Africa	20-29	16-40	0
26	Male	Iraq	3	Walk-In	2014	1	Home	Infectious disease	0	17	Asia	Western Asia	20-29	16-40	0
26	Male	Iraq	3	Walk-In	2014	1	Home	Gastrointestinal or genitourinary condition	0	2	Asia	Western Asia	20-29	16-40	0
35	Male	Eritrea	4	Walk-In	2014	1	Home	Other	0	46	Africa	Eastern Africa	30-39	16-40	0
22	Male	Somalia	5	Hospital	2014	2	Home	Follow Up	0	24	Africa	Eastern Africa	20-29	16-40	1
34	Male	Alergia	3	Walk-In	2014	2	Home	Respiratory problem	0	45	Africa	Northern Africa	30-39	16-40	0
38	Male	Syrian Arab Republic	3	Police	2014	2	Admitted	Other	0	22	Asia	Western Asia	30-39	16-40	0
53	Male	Turkey	2	Ambulance	2014	2	Home	Neurological problem	0	12	Asia	Western Asia	50-59	41-65	0
28	Male	Somalia	2	Walk-In	2014	2	Home	Gastrointestinal or genitourinary condition	0	1	Africa	Eastern Africa	20-29	16-40	1
42	Female	Afghanistan	3	Walk-In	2014	2	Home	Psychiatric problem, including self-harm	0	44	Asia	Southern Asia	40-49	41-65	0
27	Female	Eritrea	3	Walk-In	2014	2	Home	Other	0	17	Africa	Eastern Africa	20-29	16-40	0
28	Female	Ethiopia	3	Walk-In	2014	2	Home	Infectious disease	0	17	Africa	Eastern Africa	20-29	16-40	0
34	Male	Alergia	5	Walk-In	2014	2	Home	Follow Up	0	24	Africa	Northern Africa	30-39	16-40	0
50	Male	Turkey	2	Walk-In	2014	2	Admitted	Respiratory problem	0	45	Asia	Western Asia	50-59	41-65	0
28	Female	Ethiopia	3	Walk-In	2014	2	Home	Infectious disease	0	17	Africa	Eastern Africa	20-29	16-40	0
25	Male	Turkey	5	Walk-In	2014	2	Home	Follow Up	0	24	Asia	Western Asia	20-29	16-40	0
57	Female	Mongolia	2	Ambulance	2014	2	Home	Neurological problem	0	28	Asia	Eastern Asia	50-59	41-65	0
33	Male	Nigeria	2	Walk-In	2014	2	Admitted	Infectious disease	0	31	Africa	Western Africa	30-39	16-40	0
60	Female	Somalia	3	Walk-In	2014	2	Home	Other	0	21	Africa	Eastern Africa	60-69	41-65	1
36	Male	Eritrea	3	Walk-In	2014	2	Home	Other	0	17	Africa	Eastern Africa	30-39	16-40	0
24	Male	Nigeria	4	Police	2014	2	Transfer	Psychiatric problem, including self-harm	0	44	Africa	Western Africa	20-29	16-40	0
34	Male	China	2	Hospital	2014	2	Admitted	Neurological problem	0	28	Asia	Eastern Asia	30-39	16-40	0
18	Female	Syrian Arab Republic	3	Walk-In	2014	2	Home	Other	0	21	Asia	Western Asia	10-19	16-40	0
48	Female	Iran	3	Ambulance	2014	2	Home	Other	0	22	Asia	Southern Asia	40-49	41-65	0
48	Female	Russian Federation	3	Walk-In	2014	2	Admitted	Psychiatric problem, including self-harm	0	45	Europe	Eastern Europe	40-49	41-65	0
25	Male	Somalia	3	Walk-In	2014	2	Home	Other	0	25	Africa	Eastern Africa	20-29	16-40	1
50	Female	Eritrea	3	Walk-In	2014	2	Home	Trauma	0	39	Africa	Eastern Africa	50-59	41-65	0
32	Female	Eritrea	3		2014	2	Home	Infectious disease	0	17	Africa	Eastern Africa	30-39	16-40	0
26	Male	Iraq	2	Walk-In	2014	2	Transfer	Psychiatric problem, including self-harm	0	44	Asia	Western Asia	20-29	16-40	0
44	Male	Eritrea	3	Walk-In	2014	2	Home	Infectious disease	0	1	Africa	Eastern Africa	40-49	41-65	0
37	Female	Eritrea	2	Walk-In	2014	2	Home	Neurological problem	0	28	Africa	Eastern Africa	30-39	16-40	0
19	Male	Guinea-Bissau	3	Hospital	2014	2	Admitted	Other	0	23	Africa	Western Africa	10-19	16-40	0
38	Male	Lebanon	3	Walk-In	2014	2	Home	Neurological problem	0	16	Asia	Western Asia	30-39	16-40	0
29	Male	China	3	Family Doctor	2014	2	Admitted	Infectious disease	0	1	Asia	Eastern Asia	20-29	16-40	0
17	Female	Eritrea	3	Walk-In	2014	2	Home	Infectious disease	0	17	Africa	Eastern Africa	10-19	16-40	0
34	Male	Alergia	3	Walk-In	2014	2	Home	Respiratory problem	0	45	Africa	Northern Africa	30-39	16-40	0
49	Female	Republic of the Congo	3	Walk-In	2014	2	Admitted	Musculoskeletal condition	0	1	Africa	Middle Africa	40-49	41-65	0
25	Female	Montenegro	3	Ambulance	2014	2	Transfer	Psychiatric problem, including self-harm	0	44	Europe	Southern Europe	20-29	16-40	0
73	Male	Somalia	2	Walk-In	2014	2	Home	Musculoskeletal condition	0	11	Africa	Eastern Africa	70-79	>65	1
35	Female	Afghanistan	3	Family Doctor	2014	2	Home	Musculoskeletal condition	0	1	Asia	Southern Asia	30-39	16-40	0
41	Female	Eritrea	2	Hospital	2014	2	Transfer	Psychiatric problem, including self-harm	0	44	Africa	Eastern Africa	40-49	41-65	0
38	Male	Turkey	3	Family Doctor	2014	2	Home	Infectious disease	0	31	Asia	Western Asia	30-39	16-40	0
41	Female	Kosovo	3	Walk-In	2014	2	Home	Musculoskeletal condition	0	5	Europe	Southern Europe	40-49	41-65	0
50	Male	Turkey	2	Walk-In	2014	2	Home	Gastrointestinal or genitourinary condition	0	2	Asia	Western Asia	50-59	41-65	0
33	Male	Nigeria	3	Ambulance	2014	2	Home	Infectious disease	0	45	Africa	Western Africa	30-39	16-40	0
27	Male	Eritrea	3	Walk-In	2014	2	Home	Gastrointestinal or genitourinary condition	0	2	Africa	Eastern Africa	20-29	16-40	0
29	Male	Egypt	3	Walk-In	2014	2	Home	Trauma	0	19	Africa	Northern Africa	20-29	16-40	0
23	Female	Nigeria	2	Ambulance	2014	2	Home	Psychiatric problem, including self-harm	0	49	Africa	Western Africa	20-29	16-40	0
42	Female	Afghanistan	4	Walk-In	2014	2	Transfer	Trauma	1	4	Asia	Southern Asia	40-49	41-65	0
40	Female	Eritrea	3	Walk-In	2014	2	Home	Infectious disease	0	31	Africa	Eastern Africa	40-49	41-65	0
34	Male	Alergia	3	Walk-In	2014	2	Home	Respiratory problem	0	45	Africa	Northern Africa	30-39	16-40	0
34	Female	Somalia	4	Walk-In	2014	2	Home	Infectious disease	0	17	Africa	Eastern Africa	30-39	16-40	1
41	Female	Kosovo	3	Walk-In	2014	2	Home	Cardiovascular problem	0	42	Europe	Southern Europe	40-49	41-65	0
31	Male	Nigeria	2	Walk-In	2014	2	Admitted	Respiratory problem	0	11	Africa	Western Africa	30-39	16-40	0
35	Male	Alergia	3	Walk-In	2014	2	Home	Trauma	0	7	Africa	Northern Africa	30-39	16-40	0
50	Female	Eritrea	5	Hospital	2014	2	Home	Follow Up	0	24	Africa	Eastern Africa	50-59	41-65	0
30	Male	Tunesia	3	Walk-In	2014	2	Admitted	Other	0	21	Africa	Northern Africa	30-39	16-40	0
19	Male	Guinea	3	Family Doctor	2014	2	Transfer	Infectious disease	0	1	Africa	Western Africa	10-19	16-40	0
25	Male	Tunesia	2	Ambulance	2014	2	Admitted	Trauma	0	40	Africa	Northern Africa	20-29	16-40	0
28	Female	Somalia	3	Walk-In	2014	3	Home	Infectious disease	0	20	Africa	Eastern Africa	20-29	16-40	1
45	Male	Nigeria	3	Walk-In	2014	3	Home	Musculoskeletal condition	0	5	Africa	Western Africa	40-49	41-65	0
30	Male	Tunesia	3	Walk-In	2014	3	Home	Trauma	0	52	Africa	Northern Africa	30-39	16-40	0
26	Female	India	3	Walk-In	2014	3	Home	Psychiatric problem, including self-harm	0	44	Asia	Southern Asia	20-29	16-40	0
51	Male	Ethiopia	3	Walk-In	2014	3	Transfer	Infectious disease	0	11	Africa	Eastern Africa	50-59	41-65	0
51	Female	Sri Lanka	2	Ambulance	2014	3	Home	Psychiatric problem, including self-harm	0	50	Asia	Southern Asia	50-59	41-65	0
21	Male	Syrian Arab Republic	3	Walk-In	2014	3	Home	Infectious disease	0	25	Asia	Western Asia	20-29	16-40	0
29	Male	Syrian Arab Republic	3	Hospital	2014	3	Admitted	Eye problem	0	18	Asia	Western Asia	20-29	16-40	0
41	Female	Eritrea	3	Walk-In	2014	3	Home	Infectious disease	0	16	Africa	Eastern Africa	40-49	41-65	0
45	Female	Montenegro	3	Walk-In	2014	3	Home	Cardiovascular problem	0	57	Europe	Southern Europe	40-49	41-65	0
24	Male	Syrian Arab Republic	3	Walk-In	2014	3	Home	Trauma	0	52	Asia	Western Asia	20-29	16-40	0
26	Male	Syrian Arab Republic	3	Walk-In	2014	3	Home	Trauma	0	39	Asia	Western Asia	20-29	16-40	0
32	Male	Tunesia	3	Walk-In	2014	3	Admitted	Infectious disease	0	31	Africa	Northern Africa	30-39	16-40	0
41	Female	Kosovo	3	Hospital	2014	3	Admitted	Musculoskeletal condition	0	5	Europe	Southern Europe	40-49	41-65	0
59	Male	Somalia	1	Ambulance	2014	3	Admitted	Neurological problem	0	48	Africa	Eastern Africa	50-59	41-65	1
51	Female	Sri Lanka	3	Ambulance	2014	3	Transfer	Psychiatric problem, including self-harm	0	49	Asia	Southern Asia	50-59	41-65	0
40	Female	Iran	4	Police	2014	3	Admitted	Psychiatric problem, including self-harm	0	22	Asia	Southern Asia	40-49	41-65	0
77	Female	Somalia	2	Walk-In	2014	3	Admitted	Cardiovascular problem	0	11	Africa	Eastern Africa	70-79	>65	1
26	Female	Mongolia	3	Walk-In	2014	3	Admitted	Gastrointestinal or genitourinary condition		1	Asia	Eastern Asia	20-29	16-40	0
29	Male	Turkey	3	Walk-In	2014	3	Home	Infectious disease	0	31	Asia	Western Asia	20-29	16-40	0
22	Male	Somalia	4	Walk-In	2014	3	Home	Gastrointestinal or genitourinary condition	0	1	Africa	Eastern Africa	20-29	16-40	1
35	Male	Alergia	3	Walk-In	2014	3	Home	Trauma	0	39	Africa	Northern Africa	30-39	16-40	0
23	Male	Sri Lanka	3	Family Doctor	2014	3	Admitted	Trauma	0	39	Asia	Southern Asia	20-29	16-40	0
60	Female	Somalia	3	Walk-In	2014	3	Home	Other	0	21	Africa	Eastern Africa	60-69	41-65	1
26	Male	Turkey	3	Walk-In	2014	3	Home	Infectious disease	0	31	Asia	Western Asia	20-29	16-40	0
34	Male	Turkey	1	Walk-In	2014	3	Home	Gastrointestinal or genitourinary condition	0	11	Asia	Western Asia	30-39	16-40	0
35	Female	Egypt	3	Walk-In	2014	3	Home	Other	0	17	Africa	Northern Africa	30-39	16-40	0
21	Male	Alergia	1	Police	2014	3	Admitted	Psychiatric problem, including self-harm	0	53	Africa	Northern Africa	20-29	16-40	0
16	Female	Somalia	3	Walk-In	2014	3	Home	Other	0	18	Africa	Eastern Africa	10-19	16-40	1
26	Male	Syrian Arab Republic	3	Walk-In	2014	3	Home	Trauma	0	19	Asia	Western Asia	20-29	16-40	0
25	Female	Iraq	3	Walk-In	2014	3	Admitted	Infectious disease	0	13	Asia	Western Asia	20-29	16-40	0
41	Female	Eritrea	3	Walk-In	2014	3	Home	Other	0	1	Africa	Eastern Africa	40-49	41-65	0
20	Female	Syrian Arab Republic	3	Walk-In	2014	3		Infectious disease	0	31	Asia	Western Asia	20-29	16-40	0
17	Female	Eritrea	3	Walk-In	2014	3	Home	Gastrointestinal or genitourinary condition	0	1	Africa	Eastern Africa	10-19	16-40	0
34	Male	Turkey	3	Walk-In	2014	3	Home	Infectious disease	0	31	Asia	Western Asia	30-39	16-40	0
35	Male	Alergia	3	Walk-In	2014	3	Home	Psychiatric problem, including self-harm	0	34	Africa	Northern Africa	30-39	16-40	0
26	Male	Somalia	3	Walk-In	2014	3	Home	Infectious disease	0	31	Africa	Eastern Africa	20-29	16-40	1
17	Male	Gambia	3	Police	2014	3	Admitted	Other	0	23	Africa	Western Africa	10-19	16-40	0
44	Male	Somalia	3	Walk-In	2014	3	Home	Musculoskeletal condition	0	5	Africa	Eastern Africa	40-49	41-65	1
34	Male	Turkey	2	Ambulance	2014	3	Home	Psychiatric problem, including self-harm	0	10	Asia	Western Asia	30-39	16-40	0
49	Male	Sri Lanka	3	Ambulance	2014	3	Admitted	Infectious disease	0	31	Asia	Southern Asia	40-49	41-65	0
19	Female	China	2	Ambulance	2014	3	Admitted	Trauma	0	37	Asia	Eastern Asia	10-19	16-40	0
38	Female	Syrian Arab Republic	3	Walk-In	2014	3	Home	Musculoskeletal condition	0	5	Asia	Western Asia	30-39	16-40	0
28	Male	Iraq	3	Ambulance	2014	3	Home	Psychiatric problem, including self-harm	0	49	Asia	Western Asia	20-29	16-40	0
21	Male	Syrian Arab Republic	3	Walk-In	2014	4	Home	Infectious disease	0	46	Asia	Western Asia	20-29	16-40	0
43	Male	Morocco	2	Ambulance	2014	4	Home	Psychiatric problem, including self-harm	0	11	Africa	Northern Africa	40-49	41-65	0
25	Male	Libya	3	Ambulance	2014	4	Home	Neurological problem	0	12	Africa	Northern Africa	20-29	16-40	0
23	Male	Yemen	3	Walk-In	2014	4	Home	Infectious disease	0	25	Asia	Western Asia	20-29	16-40	0
39	Male	Turkey	4	Hospital	2014	4	Admitted	Other	0	35	Asia	Western Asia	30-39	16-40	0
24	Male	Alergia	1	Ambulance	2014	4	Admitted	Trauma	0	19	Africa	Northern Africa	20-29	16-40	0
34	Male	Sri Lanka	2	Police	2014	4	Transfer	Psychiatric problem, including self-harm	0	44	Asia	Southern Asia	30-39	16-40	0
58	Female	Mongolia	2	Ambulance	2014	4	Home	Neurological problem	0	16	Asia	Eastern Asia	50-59	41-65	0
33	Male	Syrian Arab Republic	3	Walk-In	2014	4	Home	Gastrointestinal or genitourinary condition	0	1	Asia	Western Asia	30-39	16-40	0
41	Female	Kosovo	3	Ambulance	2014	4	Home	Musculoskeletal condition	0	5	Europe	Southern Europe	40-49	41-65	0
29	Male	Syrian Arab Republic	3	Walk-In	2014	4	Home	Eye problem	0	18	Asia	Western Asia	20-29	16-40	0
50	Male	Turkey	3	Walk-In	2014	4	Home	Other	0	3	Asia	Western Asia	50-59	41-65	0
44	Male	Bangladesh	3	Walk-In	2014	4	Home	Gastrointestinal or genitourinary condition	0	1	Asia	Southern Asia	40-49	41-65	0
28	Male	Iraq	3	Walk-In	2014	4	Home	Neurological problem	0	28	Asia	Western Asia	20-29	16-40	0
34	Male	Turkey	3	Walk-In	2014	4	Home	Psychiatric problem, including self-harm	0	2	Asia	Western Asia	30-39	16-40	0
32	Male	Morocco	2	Walk-In	2014	4	Admitted	Cardiovascular problem	0	11	Africa	Northern Africa	30-39	16-40	0
48	Female	Kosovo	3	Walk-In	2014	4	Transfer	Cardiovascular problem	0	57	Europe	Southern Europe	40-49	41-65	0
16	Female	Montenegro	3	Walk-In	2014	4	Home	Gastrointestinal or genitourinary condition	0	1	Europe	Southern Europe	10-19	16-40	0
34	Male	Eritrea	3	Walk-In	2014	4	Home	Other	0	17	Africa	Eastern Africa	30-39	16-40	0
34	Male	Iran	3	Walk-In	2014	4	Home	Infectious disease	0	28	Asia	Southern Asia	30-39	16-40	0
20	Male	Iraq	3	Walk-In	2014	4	Home	Gastrointestinal or genitourinary condition	0	1	Asia	Western Asia	20-29	16-40	0
46	Female	Yemen	3	Walk-In	2014	4	Home	Infectious disease	0	31	Asia	Western Asia	40-49	41-65	0
46	Male	Eritrea	3	Walk-In	2014	4	Home	Gastrointestinal or genitourinary condition	0	1	Africa	Eastern Africa	40-49	41-65	0
52	Male	Somalia	2	Ambulance	2014	4	Admitted	Respiratory problem	0	45	Africa	Eastern Africa	50-59	41-65	1
23	Male	Mongolia	3	Walk-In	2014	4	Home	Other	0	1	Asia	Eastern Asia	20-29	16-40	0
40	Female	Montenegro	3	Walk-In	2014	4	Home	Gastrointestinal or genitourinary condition	0	1	Europe	Southern Europe	40-49	41-65	0
60	Female	Somalia	3	Ambulance	2014	4	Admitted	Gastrointestinal or genitourinary condition	0	1	Africa	Eastern Africa	60-69	41-65	1
31	Male	Syrian Arab Republic	3	Walk-In	2014	4	Home	Psychiatric problem, including self-harm	0	44	Asia	Western Asia	30-39	16-40	0
20	Male	Mali	3	Walk-In	2014	4	Home	Neurological problem		28	Africa	Western Africa	20-29	16-40	0
21	Female	Syrian Arab Republic	2	Ambulance	2014	4	Home	Trauma	0	53	Asia	Western Asia	20-29	16-40	0
34	Male	Iran	4	Walk-In	2014	4	Home	Infectious disease	0	31	Asia	Southern Asia	30-39	16-40	0
23	Male	Iraq	3	Walk-In	2014	4	Home	Trauma	0	19	Asia	Western Asia	20-29	16-40	0
29	Female	Eritrea	3	Walk-In	2014	4	Home	Infectious disease	0	31	Africa	Eastern Africa	20-29	16-40	0
33	Female	Syrian Arab Republic	2	Walk-In	2014	4	Home	Neurological problem	0	16	Asia	Western Asia	30-39	16-40	0
28	Female	Afghanistan	3	Family Doctor	2014	4	Home	Cardiovascular problem	0	37	Asia	Southern Asia	20-29	16-40	0
34	Female	Turkey	2	Ambulance	2014	4	Home	Cardiovascular problem	0	50	Asia	Western Asia	30-39	16-40	0
29	Male	Georgia	4	Hospital	2014	4	Home	Follow Up	0	24	Asia	Western Asia	20-29	16-40	0
20	Male	Iraq	5	Hospital	2014	4	Home	Follow Up	0	24	Asia	Western Asia	20-29	16-40	0
78	Male	Syrian Arab Republic	3	Walk-In	2014	4	Admitted	Infectious disease	0	57	Asia	Western Asia	70-79	>65	0
62	Female	Eritrea	3	Walk-In	2014	4	Home	Musculoskeletal condition	0	5	Africa	Eastern Africa	60-69	41-65	0
41	Female	Eritrea	4	Walk-In	2014	4	Home	Follow Up	0	34	Africa	Eastern Africa	40-49	41-65	0
26	Male	Syrian Arab Republic	3	Walk-In	2014	4	Home	Musculoskeletal condition	0	39	Asia	Western Asia	20-29	16-40	0
29	Male	Georgia	3	Police	2014	4	Home	Infectious disease	0	31	Asia	Western Asia	20-29	16-40	0
27	Male	Alergia	4	Police	2014	4	Admitted	Psychiatric problem, including self-harm	0	44	Africa	Northern Africa	20-29	16-40	0
48	Male	Alergia	2	Walk-In	2014	4	Home	Respiratory problem	0	45	Africa	Northern Africa	40-49	41-65	0
35	Male	Eritrea	3	Ambulance	2014	4	Home	Infectious disease	0	2	Africa	Eastern Africa	30-39	16-40	0
28	Male	Iran	3	Walk-In	2014	4	Home	Respiratory problem	0	45	Asia	Southern Asia	20-29	16-40	0
24	Female	Eritrea	3	Walk-In	2014	4	Home	Musculoskeletal condition	0	5	Africa	Eastern Africa	20-29	16-40	0
31	Female	Turkey	3	Walk-In	2014	4	Home	Neurological problem	0	13	Asia	Western Asia	30-39	16-40	0
27	Male	Syrian Arab Republic	3	Walk-In	2014	4	Home	Trauma	0	52	Asia	Western Asia	20-29	16-40	0
38	Male	Turkey	4	Walk-In	2014	4	Home	Other	0	39	Asia	Western Asia	30-39	16-40	0
55	Male	Eritrea	3	Walk-In	2014	4	Home	Musculoskeletal condition	0	5	Africa	Eastern Africa	50-59	41-65	0
29	Male	Morocco	3	Ambulance	2014	4	Home	Trauma	1	53	Africa	Northern Africa	20-29	16-40	0
23	Male	Mongolia	5	Walk-In	2014	4	Home	Follow Up	0	24	Asia	Eastern Asia	20-29	16-40	0
66	Male	Syrian Arab Republic	2	Ambulance	2014	4	Admitted	Cardiovascular problem	0	40	Asia	Western Asia	60-69	>65	0
42	Male	Somalia	4	Walk-In	2014	5	Home	Trauma	0	39	Africa	Eastern Africa	40-49	41-65	1
60	Female	Somalia	2	Family Doctor	2014	5	Admitted	Other	0	48	Africa	Eastern Africa	60-69	41-65	1
34	Male	Turkey	3	Walk-In	2014	5	Home	Gastrointestinal or genitourinary condition	0	2	Asia	Western Asia	30-39	16-40	0
50	Male	Egypt	2	Hospital	2014	5	Admitted	Infectious disease	0	25	Africa	Northern Africa	50-59	41-65	0
47	Female	Syrian Arab Republic	3	Walk-In	2014	5	Transfer	Gastrointestinal or genitourinary condition	0	1	Asia	Western Asia	40-49	41-65	0
23	Female	Ethiopia	5	Hospital	2014	5	Home	Follow Up	0	24	Africa	Eastern Africa	20-29	16-40	0
40	Male	Sri Lanka	3	Walk-In	2014	5	Home	Gastrointestinal or genitourinary condition	0	2	Asia	Southern Asia	40-49	41-65	0
30	Male	Syrian Arab Republic	3	Walk-In	2014	5	Home	Musculoskeletal condition	0	5	Asia	Western Asia	30-39	16-40	0
71	Female	Eritrea	3	Ambulance	2014	5	Admitted	Neurological problem	0	12	Africa	Eastern Africa	70-79	>65	0
29	Male	Libya	4	Police	2014	5	Admitted	Psychiatric problem, including self-harm	0	43	Africa	Northern Africa	20-29	16-40	0
17	Male	Ethiopia	2	Walk-In	2014	5	Home	Trauma	0	39	Africa	Eastern Africa	10-19	16-40	0
19	Male	Guinea	5	Hospital	2014	5	Home	Follow Up	0	24	Africa	Western Africa	10-19	16-40	0
44	Male	China	3	Walk-In	2014	5	Home	Other	0	17	Asia	Eastern Asia	40-49	41-65	0
43	Female	China	3	Walk-In	2014	5	Transfer	Respiratory problem	0	45	Asia	Eastern Asia	40-49	41-65	0
23	Female	Ethiopia	3	Hospital	2014	5	Home	Gastrointestinal or genitourinary condition	0	1	Africa	Eastern Africa	20-29	16-40	0
24	Male	China	2	Walk-In	2014	5	Home	Gastrointestinal or genitourinary condition	0	1	Asia	Eastern Asia	20-29	16-40	0
19	Male	Iraq	3	Walk-In	2014	5	Home	Infectious disease	0	25	Asia	Western Asia	10-19	16-40	0
32	Male	Syrian Arab Republic	4	Walk-In	2014	5	Transfer	Psychiatric problem, including self-harm	0	57	Asia	Western Asia	30-39	16-40	0
44	Male	China	2	Walk-In	2014	5	Admitted	Other	0	17	Asia	Eastern Asia	40-49	41-65	0
27	Male	Syrian Arab Republic	3	Walk-In	2014	5	Admitted	Gastrointestinal or genitourinary condition	0	21	Asia	Western Asia	20-29	16-40	0
26	Male	Iraq	3	Walk-In	2014	5	Home	Gastrointestinal or genitourinary condition	0	1	Asia	Western Asia	20-29	16-40	0
18	Female	Afghanistan	3	Walk-In	2014	5	Home	Eye problem	0	18	Asia	Southern Asia	10-19	16-40	0
23	Male	Bangladesh	2	Walk-In	2014	5	Transfer	Psychiatric problem, including self-harm	0	44	Asia	Southern Asia	20-29	16-40	0
40	Female	Montenegro	3	Walk-In	2014	5	Home	Gastrointestinal or genitourinary condition	0	1	Europe	Southern Europe	40-49	41-65	0
31	Female	Turkey	1	Walk-In	2014	5	Home	Gastrointestinal or genitourinary condition	0	11	Asia	Western Asia	30-39	16-40	0
19	Male	Guinea	3	Walk-In	2014	5	Home	Trauma	0	46	Africa	Western Africa	10-19	16-40	0
42	Female	Kosovo	3	Walk-In	2014	5	Home	Other	0	17	Europe	Southern Europe	40-49	41-65	0
56	Male	Russian Federation	3	Hospital	2014	5	Home	Neurological problem	0	28	Europe	Eastern Europe	50-59	41-65	0
18	Male	Afghanistan	3	Walk-In	2014	5	Home	Trauma	0	39	Asia	Southern Asia	10-19	16-40	0
20	Male	Syrian Arab Republic	3	Walk-In	2014	5	Home	Infectious disease	0	17	Asia	Western Asia	20-29	16-40	0
42	Female	Kosovo	4	Walk-In	2014	5	Home	Other	0	17	Europe	Southern Europe	40-49	41-65	0
28	Male	Sri Lanka	3	Walk-In	2014	5	Transfer	Infectious disease	0	31	Asia	Southern Asia	20-29	16-40	0
32	Male	Morocco	3	Walk-In	2014	5	Home	Trauma	0	46	Africa	Northern Africa	30-39	16-40	0
39	Male	Alergia	3	Walk-In	2014	5	Home	Infectious disease	0	31	Africa	Northern Africa	30-39	16-40	0
48	Male	Alergia	4	Hospital	2014	5	Home	Trauma	1	4	Africa	Northern Africa	40-49	41-65	0
60	Female	Somalia	3	Walk-In	2014	5	Home	Obstetric or gynaecological problem	0	57	Africa	Eastern Africa	60-69	41-65	1
37	Female	Eritrea	3	Walk-In	2014	5	Transfer	Psychiatric problem, including self-harm	0	44	Africa	Eastern Africa	30-39	16-40	0
45	Female	Montenegro	2	Walk-In	2014	5	Home	Musculoskeletal condition	0	11	Europe	Southern Europe	40-49	41-65	0
39	Male	Turkey	3	Police	2014	5	Admitted	Psychiatric problem, including self-harm	0	22	Asia	Western Asia	30-39	16-40	0
45	Female	Syrian Arab Republic	2	Walk-In	2014	5	Home	Gastrointestinal or genitourinary condition	0	1	Asia	Western Asia	40-49	41-65	0
51	Male	Somalia	2	Police	2014	5	Admitted	Gastrointestinal or genitourinary condition	0	29	Africa	Eastern Africa	50-59	41-65	1
38	Male	Ethiopia	2	Walk-In	2014	5	Home	Other	0	31	Africa	Eastern Africa	30-39	16-40	0
41	Female	Angola	2	Hospital	2014	5	Admitted	Neurological problem	0	48	Africa	Middle Africa	40-49	41-65	0
19	Male	Somalia	3	Walk-In	2014	5	Home	Other	0	17	Africa	Eastern Africa	10-19	16-40	1
32	Male	Morocco	5	Hospital	2014	5	Home	Follow Up	0	24	Africa	Northern Africa	30-39	16-40	0
39	Male	Turkey	3	Police	2014	5	Admitted	Psychiatric problem, including self-harm	0	22	Asia	Western Asia	30-39	16-40	0
36	Male	Eritrea	3	Walk-In	2014	5	Home	Musculoskeletal condition	0	46	Africa	Eastern Africa	30-39	16-40	0
17	Male	Macedonia	3	Walk-In	2014	5	Home	Musculoskeletal condition	0	11	Europe	Southern Europe	10-19	16-40	0
33	Male	Nigeria	2	Walk-In	2014	6	Admitted	Cardiovascular problem	0	11	Africa	Western Africa	30-39	16-40	0
33	Male	Alergia	3	Police	2014	6	Home	Psychiatric problem, including self-harm	0	49	Africa	Northern Africa	30-39	16-40	0
19	Male	Sri Lanka	3	Walk-In	2014	6	Home	Infectious disease	0	31	Asia	Southern Asia	10-19	16-40	0
42	Female	Eritrea	3	Walk-In	2014	6	Home	Gastrointestinal or genitourinary condition	0	5	Africa	Eastern Africa	40-49	41-65	0
23	Male	Yemen	4	Walk-In	2014	6	Home	Infectious disease	0	31	Asia	Western Asia	20-29	16-40	0
18	Male	Afghanistan	1	Ambulance	2014	6	Admitted	Trauma	1	47	Asia	Southern Asia	10-19	16-40	0
26	Male	Tunesia	3	Police	2014	6	Home	Infectious disease	0	49	Africa	Northern Africa	20-29	16-40	0
42	Male	Alergia	1	Ambulance	2014	6	Admitted	Trauma	0	46	Africa	Northern Africa	40-49	41-65	0
35	Female	Kosovo	3	Walk-In	2014	6	Home	Musculoskeletal condition	0	10	Europe	Southern Europe	30-39	16-40	0
25	Female	Eritrea	3	Hospital	2014	6	Admitted	Neurological problem	0	48	Africa	Eastern Africa	20-29	16-40	0
18	Male	Afghanistan	3	Hospital	2014	6	Admitted	Other	0	50	Asia	Southern Asia	10-19	16-40	0
28	Male	Syrian Arab Republic	3	Walk-In	2014	6	Home	Other	0	21	Asia	Western Asia	20-29	16-40	0
31	Male	Tunesia	4	Hospital	2014	6	Home	Follow Up	0	24	Africa	Northern Africa	30-39	16-40	0
29	Male	Alergia	2	Ambulance	2014	6	Home	Cardiovascular problem	0	50	Africa	Northern Africa	20-29	16-40	0
78	Male	Syrian Arab Republic	2	Walk-In	2014	6	Home	Gastrointestinal or genitourinary condition	0	25	Asia	Western Asia	70-79	>65	0
78	Male	Syrian Arab Republic	2	Walk-In	2014	6	Home	Infectious disease	0	31	Asia	Western Asia	70-79	>65	0
17	Female	Republic of the Congo	3	Walk-In	2014	6	Transfer	Psychiatric problem, including self-harm	0	41	Africa	Middle Africa	10-19	16-40	0
18	Male	Somalia	3	Walk-In	2014	6	Home	Trauma	1	18	Africa	Eastern Africa	10-19	16-40	1
19	Male	Afghanistan	2	Ambulance	2014	6	Home	Psychiatric problem, including self-harm	0	41	Asia	Southern Asia	10-19	16-40	0
42	Female	Kosovo	3	Walk-In	2014	6	Home	Gastrointestinal or genitourinary condition	0	1	Europe	Southern Europe	40-49	41-65	0
35	Male	Macedonia	3	Hospital	2014	6	Home	Other	0	25	Europe	Southern Europe	30-39	16-40	0
46	Female	Somalia	3	Walk-In	2014	6	Home	Musculoskeletal condition	0	5	Africa	Eastern Africa	40-49	41-65	1
29	Female	Somalia	3	Walk-In	2014	6	Home	Infectious disease	0	45	Africa	Eastern Africa	20-29	16-40	1
19	Male	Afghanistan	3	Family Doctor	2014	6	Home	Musculoskeletal condition	0	5	Asia	Southern Asia	10-19	16-40	0
18	Male	Somalia	3	Walk-In	2014	6	Home	Respiratory problem	0	45	Africa	Eastern Africa	10-19	16-40	1
78	Male	Syrian Arab Republic	2	Walk-In	2014	6	Admitted	Other	0	25	Asia	Western Asia	70-79	>65	0
50	Male	Turkey	3	Walk-In	2014	6	Home	Gastrointestinal or genitourinary condition	0	1	Asia	Western Asia	50-59	41-65	0
30	Male	Syrian Arab Republic	3	Walk-In	2014	6	Home	Musculoskeletal condition	0	11	Asia	Western Asia	30-39	16-40	0
28	Female	Afghanistan	2	Walk-In	2014	6	Home	Infectious disease	0	13	Asia	Southern Asia	20-29	16-40	0
21	Male	Macedonia	2	Walk-In	2014	6	Home	Other	0	28	Europe	Southern Europe	20-29	16-40	0
23	Male	Yemen	3	Walk-In	2014	6	Home	Infectious disease	0	46	Asia	Western Asia	20-29	16-40	0
28	Female	Afghanistan	3	Ambulance	2014	6	Home	Psychiatric problem, including self-harm	0	44	Asia	Southern Asia	20-29	16-40	0
29	Female	Ethiopia	3	Walk-In	2014	6	Home	Infectious disease	0	17	Africa	Eastern Africa	20-29	16-40	0
18	Male	Afghanistan	3	Hospital	2014	6	Admitted	Infectious disease	0	45	Asia	Southern Asia	10-19	16-40	0
27	Female	Iran	3	Walk-In	2014	6	Home	Infectious disease	0	31	Asia	Southern Asia	20-29	16-40	0
36	Female	Ethiopia	2	Ambulance	2014	6	Home	Neurological problem	0	7	Africa	Eastern Africa	30-39	16-40	0
58	Female	Mongolia	3	Walk-In	2014	6	Home	Neurological problem		28	Asia	Eastern Asia	50-59	41-65	0
20	Male	Afghanistan	3	Walk-In	2014	6	Home	Trauma	0	39	Asia	Southern Asia	20-29	16-40	0
42	Male	Alergia	4	Hospital	2014	6	Home	Follow Up	0	24	Africa	Northern Africa	40-49	41-65	0
44	Male	China	3	Family Doctor	2014	6	Admitted	Other	0	17	Asia	Eastern Asia	40-49	41-65	0
22	Female	Syrian Arab Republic	3	Walk-In	2014	6	Admitted	Other	0	21	Asia	Western Asia	20-29	16-40	0
23	Male	Eritrea	5	Walk-In	2014	6	Home	Follow Up	0	24	Africa	Eastern Africa	20-29	16-40	0
71	Female	Eritrea	3	Walk-In	2014	6	Admitted	Infectious disease	0	2	Africa	Eastern Africa	70-79	>65	0
78	Male	Syrian Arab Republic	3	Walk-In	2014	6	Home	Other	0	25	Asia	Western Asia	70-79	>65	0
18	Male	Afghanistan	3	Walk-In	2014	6	Home	Trauma	1	17	Asia	Southern Asia	10-19	16-40	0
25	Male	Somalia	3	Walk-In	2014	6	Home	Infectious disease	0	31	Africa	Eastern Africa	20-29	16-40	1
20	Male	Iran	3	Walk-In	2014	6	Home	Infectious disease	0	17	Asia	Southern Asia	20-29	16-40	0
61	Female	Sri Lanka	3	Walk-In	2014	6	Home	Neurological problem	0	37	Asia	Southern Asia	60-69	41-65	0
49	Female	Montenegro	3	Walk-In	2014	6	Home	Musculoskeletal condition	0	5	Europe	Southern Europe	40-49	41-65	0
36	Female	Ethiopia	2	Family Doctor	2014	6	Home	Cardiovascular problem	0	16	Africa	Eastern Africa	30-39	16-40	0
49	Female	Kosovo	3	Walk-In	2014	6	Home	Other	0	46	Europe	Southern Europe	40-49	41-65	0
18	Male	Somalia	3	Ambulance	2014	6	Home	Psychiatric problem, including self-harm	0	49	Africa	Eastern Africa	10-19	16-40	1
50	Female	Somalia	2	Ambulance	2014	7	Admitted	Gastrointestinal or genitourinary condition	0	2	Africa	Eastern Africa	50-59	41-65	1
29	Female	Somalia	3	Walk-In	2014	7	Home	Infectious disease	0	1	Africa	Eastern Africa	20-29	16-40	1
19	Male	Afghanistan	2	Walk-In	2014	7	Admitted	Musculoskeletal condition	0	11	Asia	Southern Asia	10-19	16-40	0
21	Female	Somalia	5	Hospital	2014	7	Home	Follow Up	0	24	Africa	Eastern Africa	20-29	16-40	1
60	Female	Somalia	3	Hospital	2014	7	Home	Cardiovascular problem	0	10	Africa	Eastern Africa	60-69	41-65	1
42	Female	Eritrea	3	Walk-In	2014	7	Home	Gastrointestinal or genitourinary condition	0	1	Africa	Eastern Africa	40-49	41-65	0
20	Male	Syrian Arab Republic	4	Walk-In	2014	7	Home	Trauma	0	5	Asia	Western Asia	20-29	16-40	0
52	Male	Eritrea	3	Walk-In	2014	7	Home	Cardiovascular problem	0	28	Africa	Eastern Africa	50-59	41-65	0
69	Female	Serbia	1	Walk-In	2014	7	Admitted	Cardiovascular problem	0	11	Europe	Southern Europe	60-69	>65	0
18	Male	Afghanistan	3	Walk-In	2014	7	Home	Gastrointestinal or genitourinary condition	0	1	Asia	Southern Asia	10-19	16-40	0
24	Male	China	3	Walk-In	2014	7	Home	Gastrointestinal or genitourinary condition	0	31	Asia	Eastern Asia	20-29	16-40	0
24	Male	Sri Lanka	3	Walk-In	2014	7	Admitted	Infectious disease	0	31	Asia	Southern Asia	20-29	16-40	0
18	Male	Afghanistan	3	Walk-In	2014	7	Home	Trauma	0	43	Asia	Southern Asia	10-19	16-40	0
41	Female	Somalia	3	Police	2014	7	Transfer	Psychiatric problem, including self-harm	0	44	Africa	Eastern Africa	40-49	41-65	1
16	Female	Turkey	3	Walk-In	2014	7	Home	Gastrointestinal or genitourinary condition	0	21	Asia	Western Asia	10-19	16-40	0
33	Female	Sri Lanka	2	Family Doctor	2014	7	Home	Cardiovascular problem	0	11	Asia	Southern Asia	30-39	16-40	0
29	Male	Tunesia	3	Police	2014	7	Admitted	Psychiatric problem, including self-harm	0	44	Africa	Northern Africa	20-29	16-40	0
42	Male	Afghanistan	2	Ambulance	2014	7	Home	Trauma	0	19	Asia	Southern Asia	40-49	41-65	0
41	Male	Serbia	3	Walk-In	2014	7	Home	Neurological problem	0	11	Europe	Southern Europe	40-49	41-65	0
49	Female	Montenegro	3	Walk-In	2014	7	Home	Respiratory problem	0	45	Europe	Southern Europe	40-49	41-65	0
21	Female	Somalia	3	Walk-In	2014	7	Home	Infectious disease	0	31	Africa	Eastern Africa	20-29	16-40	1
60	Female	Syrian Arab Republic	3	Hospital	2014	7	Admitted	Gastrointestinal or genitourinary condition	0	2	Asia	Western Asia	60-69	41-65	0
18	Male	Guinea	3	Family Doctor	2014	7	Admitted	Infectious disease	0	31	Africa	Western Africa	10-19	16-40	0
42	Female	Albania	3	Ambulance	2014	7	Home	Psychiatric problem, including self-harm	0	44	Europe	Southern Europe	40-49	41-65	0
29	Male	Sri Lanka	3	Walk-In	2014	7	Home	Musculoskeletal condition	0	5	Asia	Southern Asia	20-29	16-40	0
43	Male	Iraq	3	Walk-In	2014	7	Home	Eye problem	0	18	Asia	Western Asia	40-49	41-65	0
58	Female	Syrian Arab Republic	3	Walk-In	2014	7	Admitted	Cardiovascular problem	0	28	Asia	Western Asia	50-59	41-65	0
23	Male	Afghanistan	3	Walk-In	2014	7	Home	Musculoskeletal condition	0	39	Asia	Southern Asia	20-29	16-40	0
19	Male	Syrian Arab Republic	3	Walk-In	2014	7	Transfer	Trauma	0	46	Asia	Western Asia	10-19	16-40	0
25	Male	Somalia	3	Ambulance	2014	7	Transfer	Cardiovascular problem	0	19	Africa	Eastern Africa	20-29	16-40	1
35	Male	Eritrea	2	Walk-In	2014	7	Home	Respiratory problem	0	45	Africa	Eastern Africa	30-39	16-40	0
44	Male	Eritrea	3	Walk-In	2014	7	Home	Neurological problem	0	28	Africa	Eastern Africa	40-49	41-65	0
71	Female	Eritrea	3	Walk-In	2014	7	Home	Gastrointestinal or genitourinary condition	0	25	Africa	Eastern Africa	70-79	>65	0
24	Male	Sri Lanka	3	Ambulance	2014	7	Home	Dental problem	0	41	Asia	Southern Asia	20-29	16-40	0
33	Female	Sri Lanka	2	Walk-In	2014	7	Home	Cardiovascular problem	0	11	Asia	Southern Asia	30-39	16-40	0
25	Male	Bangladesh	3	Ambulance	2014	7	Home	Psychiatric problem, including self-harm	0	57	Asia	Southern Asia	20-29	16-40	0
45	Female	Syrian Arab Republic	2	Walk-In	2014	7	Home	Musculoskeletal condition	0	11	Asia	Western Asia	40-49	41-65	0
30	Male	Syrian Arab Republic	3	Ambulance	2014	7	Home	Musculoskeletal condition	0	35	Asia	Western Asia	30-39	16-40	0
40	Male	Alergia	2	Ambulance	2014	7	Admitted	Infectious disease	0	31	Africa	Northern Africa	40-49	41-65	0
26	Male	Iraq	3	Walk-In	2014	7	Home	Gastrointestinal or genitourinary condition	0	2	Asia	Western Asia	20-29	16-40	0
49	Female	Montenegro	3	Walk-In	2014	7	Home	Respiratory problem	0	45	Europe	Southern Europe	40-49	41-65	0
18	Male	Afghanistan	3	Walk-In	2014	7	Admitted	Gastrointestinal or genitourinary condition	0	1	Asia	Southern Asia	10-19	16-40	0
31	Male	Syrian Arab Republic	3	Walk-In	2014	7	Home	Neurological problem	0	28	Asia	Western Asia	30-39	16-40	0
37	Male	China	3	Walk-In	2014	7	Home	Gastrointestinal or genitourinary condition	0	1	Asia	Eastern Asia	30-39	16-40	0
26	Female	Montenegro	3	Hospital	2014	7	Admitted	Infectious disease	0	31	Europe	Southern Europe	20-29	16-40	0
57	Male	Morocco	3	Ambulance	2014	7	Transfer	Trauma	0	18	Africa	Northern Africa	50-59	41-65	0
31	Female	Turkey	3	Walk-In	2014	7	Home	Other	0	42	Asia	Western Asia	30-39	16-40	0
22	Male	Eritrea	3	Ambulance	2014	7	Home	Neurological problem	0	44	Africa	Eastern Africa	20-29	16-40	0
35	Male	Sri Lanka	3	Walk-In	2014	7	Home	Trauma	0	7	Asia	Southern Asia	30-39	16-40	0
22	Male	Eritrea	2	Ambulance	2014	7	Transfer	Psychiatric problem, including self-harm	0	44	Africa	Eastern Africa	20-29	16-40	0
43	Male	Iraq	3	Walk-In	2014	7	Home	Follow Up	0	24	Asia	Western Asia	40-49	41-65	0
29	Male	Tunesia	3	Police	2014	7	Admitted	Psychiatric problem, including self-harm	0	44	Africa	Northern Africa	20-29	16-40	0
38	Male	Turkey	2	Walk-In	2014	7	Home	Infectious disease	0	31	Asia	Western Asia	30-39	16-40	0
36	Male	Eritrea	3	Walk-In	2014	7	Home	Psychiatric problem, including self-harm	1	44	Africa	Eastern Africa	30-39	16-40	0
54	Male	Bangladesh	3	Walk-In	2014	7	Home	Other	0	42	Asia	Southern Asia	50-59	41-65	0
23	Female	Eritrea	3	Walk-In	2014	7	Home	Musculoskeletal condition	0	57	Africa	Eastern Africa	20-29	16-40	0
21	Male	Sri Lanka	4	Walk-In	2014	7	Admitted	Infectious disease	0	31	Asia	Southern Asia	20-29	16-40	0
18	Male	Afghanistan	3	Walk-In	2014	7	Home	Gastrointestinal or genitourinary condition	0	1	Asia	Southern Asia	10-19	16-40	0
45	Female	Syrian Arab Republic	4	Walk-In	2014	7	Home	Cardiovascular problem	0	20	Asia	Western Asia	40-49	41-65	0
42	Female	Afghanistan	3	Walk-In	2014	7	Home	Psychiatric problem, including self-harm	0	44	Asia	Southern Asia	40-49	41-65	0
23	Female	Nigeria	2	Ambulance	2014	7	Home	Psychiatric problem, including self-harm	0	49	Africa	Western Africa	20-29	16-40	0
31	Female	Turkey	3	Walk-In	2014	7	Home	Obstetric or gynaecological problem	0	1	Asia	Western Asia	30-39	16-40	0
69	Female	Serbia	3	Walk-In	2014	7	Admitted	Cardiovascular problem	0	11	Europe	Southern Europe	60-69	>65	0
56	Male	Russian Federation	2	Ambulance	2014	7	Admitted	Neurological problem	0	50	Europe	Eastern Europe	50-59	41-65	0
49	Male	Sri Lanka	3	Walk-In	2014	7	Home	Infectious disease	0	57	Asia	Southern Asia	40-49	41-65	0
49	Male	Alergia	4	Walk-In	2014	7	Home	Other	0	34	Africa	Northern Africa	40-49	41-65	0
24	Male	Somalia	2	Walk-In	2014	8	Home	Musculoskeletal condition	0	11	Africa	Eastern Africa	20-29	16-40	1
16	Male	Eritrea	5	Hospital	2014	8	Home	Follow Up	0	24	Africa	Eastern Africa	10-19	16-40	0
22	Male	Tunesia	2	Ambulance	2014	8	Home	Trauma	1	17	Africa	Northern Africa	20-29	16-40	0
25	Male	Guinea	3	Hospital	2014	8	Admitted	Gastrointestinal or genitourinary condition	0	37	Africa	Western Africa	20-29	16-40	0
22	Male	Syrian Arab Republic	2	Ambulance	2014	8	Home	Cardiovascular problem	0	11	Asia	Western Asia	20-29	16-40	0
42	Female	Kosovo	3	Walk-In	2014	8	Home	Musculoskeletal condition	0	5	Europe	Southern Europe	40-49	41-65	0
31	Female	Ethiopia	3	Walk-In	2014	8	Home	Musculoskeletal condition	0	5	Africa	Eastern Africa	30-39	16-40	0
31	Male	Eritrea	3	Hospital	2014	8	Admitted	Trauma	0	46	Africa	Eastern Africa	30-39	16-40	0
39	Male	Guinea	3	Walk-In	2014	8	Home	Trauma	0	11	Africa	Western Africa	30-39	16-40	0
35	Male	Sri Lanka	2	Walk-In	2014	8	Home	Musculoskeletal condition	0	11	Asia	Southern Asia	30-39	16-40	0
18	Male	Somalia	3	Walk-In	2014	8	Admitted	Infectious disease	0	46	Africa	Eastern Africa	10-19	16-40	1
22	Male	Somalia	3	Walk-In	2014	8	Home	Trauma	1	4	Africa	Eastern Africa	20-29	16-40	1
23	Male	Morocco	2	Hospital	2014	8	Admitted	Trauma	1	11	Africa	Northern Africa	20-29	16-40	0
23	Male	Bangladesh	1	Walk-In	2014	8	Transfer	Psychiatric problem, including self-harm	0	44	Asia	Southern Asia	20-29	16-40	0
18	Female	Somalia	2	Hospital	2014	8	Home	Neurological problem	0	37	Africa	Eastern Africa	10-19	16-40	1
30	Male	Syrian Arab Republic	3	Walk-In	2014	8	Home	Musculoskeletal condition	0	5	Asia	Western Asia	30-39	16-40	0
23	Male	Sudan	2	Ambulance	2014	8	Home	Eye problem	0	18	Africa	Northern Africa	20-29	16-40	0
22	Male	Eritrea	2	Ambulance	2014	8	Home	Infectious disease	0	31	Africa	Eastern Africa	20-29	16-40	0
31	Male	Ethiopia	2	Police	2014	8	Home	Psychiatric problem, including self-harm	0	44	Africa	Eastern Africa	30-39	16-40	0
25	Male	Eritrea	5	Hospital	2014	8	Home	Follow Up	0	24	Africa	Eastern Africa	20-29	16-40	0
54	Male	Macedonia	1	Ambulance	2014	8	Admitted	Trauma	0	19	Europe	Southern Europe	50-59	41-65	0
25	Male	Eritrea	3	Family Doctor	2014	8	Transfer	Infectious disease	0	2	Africa	Eastern Africa	20-29	16-40	0
25	Female	Afghanistan	3	Ambulance	2014	8	Home	Cardiovascular problem	0	57	Asia	Southern Asia	20-29	16-40	0
21	Male	Burkina Faso	3	Walk-In	2014	8	Home	Trauma	0	46	Africa	Western Africa	20-29	16-40	0
26	Male	Syrian Arab Republic	3	Walk-In	2014	8	Home	Trauma	0	39	Asia	Western Asia	20-29	16-40	0
39	Male	China	3	Walk-In	2014	8	Home	Trauma	0	39	Asia	Eastern Asia	30-39	16-40	0
29	Female	Somalia	3	Walk-In	2014	8	Home	Gastrointestinal or genitourinary condition	0	1	Africa	Eastern Africa	20-29	16-40	1
43	Male	Turkey	3	Walk-In	2014	8	Home	Cardiovascular problem	0	40	Asia	Western Asia	40-49	41-65	0
25	Male	Eritrea	3	Walk-In	2014	8	Home	Trauma	0	39	Africa	Eastern Africa	20-29	16-40	0
42	Male	Bosnia and Herzegovina	3	Walk-In	2014	8	Home	Neurological problem	0	12	Europe	Southern Europe	40-49	41-65	0
35	Male	Eritrea	3	Walk-In	2014	8	Home	Other	0	17	Africa	Eastern Africa	30-39	16-40	0
22	Male	Syrian Arab Republic	3	Walk-In	2014	8	Home	Trauma	0	39	Asia	Western Asia	20-29	16-40	0
22	Male	Afghanistan	2	Walk-In	2014	8	Home	Musculoskeletal condition	0	11	Asia	Southern Asia	20-29	16-40	0
22	Male	Somalia	4	Walk-In	2014	8	Home	Follow Up	0	24	Africa	Eastern Africa	20-29	16-40	1
59	Male	Republic of the Congo	2	Ambulance	2014	8	Admitted	Infectious disease	0	20	Africa	Middle Africa	50-59	41-65	0
27	Female	Sri Lanka	3	Walk-In	2014	8	Home	Gastrointestinal or genitourinary condition	0	21	Asia	Southern Asia	20-29	16-40	0
41	Male	Alergia	3	Police	2014	8	Home	Trauma	0	39	Africa	Northern Africa	40-49	41-65	0
42	Female	Kosovo	3	Walk-In	2014	8	Home	Musculoskeletal condition	0	5	Europe	Southern Europe	40-49	41-65	0
31	Male	Alergia	3	Walk-In	2014	8	Home	Trauma	0	46	Africa	Northern Africa	30-39	16-40	0
26	Male	Iraq	3	Walk-In	2014	8	Home	Trauma	0	19	Asia	Western Asia	20-29	16-40	0
52	Male	Eritrea	3	Walk-In	2014	8	Admitted	Eye problem	0	18	Africa	Eastern Africa	50-59	41-65	0
29	Male	Alergia	3	Walk-In	2014	8	Home	Psychiatric problem, including self-harm	0	11	Africa	Northern Africa	20-29	16-40	0
61	Female	Somalia	3	Walk-In	2014	8	Admitted	Gastrointestinal or genitourinary condition	0	2	Africa	Eastern Africa	60-69	41-65	1
16	Male	Eritrea	3	Walk-In	2014	8	Home	Infectious disease	0	31	Africa	Eastern Africa	10-19	16-40	0
26	Female	Afghanistan	3	Walk-In	2014	8	Home	Infectious disease	0	17	Asia	Southern Asia	20-29	16-40	0
41	Male	Morocco	3	Ambulance	2014	8	Home	Cardiovascular problem	0	49	Africa	Northern Africa	40-49	41-65	0
18	Male	Afghanistan	3	Walk-In	2014	8	Home	Other	0	31	Asia	Southern Asia	10-19	16-40	0
18	Male	Syrian Arab Republic	3	Walk-In	2014	8	Home	Trauma	0	39	Asia	Western Asia	10-19	16-40	0
21	Male	Syrian Arab Republic	3	Walk-In	2014	8	Home	Cardiovascular problem	0	11	Asia	Western Asia	20-29	16-40	0
37	Male	Iran	3	Walk-In	2014	8	Home	Trauma	0	46	Asia	Southern Asia	30-39	16-40	0
23	Female	Somalia	3	Walk-In	2014	9	Home	Eye problem	0	18	Africa	Eastern Africa	20-29	16-40	1
73	Female	Ukraine	2	Walk-In	2014	9	Home	Cardiovascular problem	0	10	Europe	Eastern Europe	70-79	>65	0
25	Female	Eritrea	3	Family Doctor	2014	9	Admitted	Infectious disease	0	45	Africa	Eastern Africa	20-29	16-40	0
37	Female	Eritrea	3	Ambulance	2014	9	Home	Cardiovascular problem	0	28	Africa	Eastern Africa	30-39	16-40	0
30	Female	Eritrea	3	Walk-In	2014	9	Home	Infectious disease	0	31	Africa	Eastern Africa	30-39	16-40	0
35	Male	Iran	2	Walk-In	2014	9	Home	Cardiovascular problem	0	10	Asia	Southern Asia	30-39	16-40	0
68	Female	Iraq	3	Walk-In	2014	9	Home	Other	0	13	Asia	Western Asia	60-69	>65	0
17	Female	Kosovo	4	Walk-In	2014	9	Home	Eye problem	0	18	Europe	Southern Europe	10-19	16-40	0
72	Female	Stateless	3	Ambulance	2014	9	Home	Trauma	0	42	Stateless	Stateless	70-79	>65	0
52	Male	Somalia	3	Walk-In	2014	9	Home	Gastrointestinal or genitourinary condition	0	52	Africa	Eastern Africa	50-59	41-65	1
26	Female	Montenegro	3	Ambulance	2014	9	Transfer	Psychiatric problem, including self-harm	0	44	Europe	Southern Europe	20-29	16-40	0
24	Male	Russian Federation	2	Walk-In	2014	9	Transfer	Psychiatric problem, including self-harm	0	44	Europe	Eastern Europe	20-29	16-40	0
52	Female	Afghanistan	3	Walk-In	2014	9	Admitted	Musculoskeletal condition	0	5	Asia	Southern Asia	50-59	41-65	0
42	Male	Somalia	3	Walk-In	2014	9	Home	Gastrointestinal or genitourinary condition	0	29	Africa	Eastern Africa	40-49	41-65	1
26	Female	Afghanistan	3	Ambulance	2014	9	Transfer	Psychiatric problem, including self-harm	0	44	Asia	Southern Asia	20-29	16-40	0
66	Male	Syrian Arab Republic	2	Family Doctor	2014	9	Admitted	Cardiovascular problem	0	11	Asia	Western Asia	60-69	>65	0
21	Male	Afghanistan	2	Walk-In	2014	9	Home	Trauma	0	19	Asia	Southern Asia	20-29	16-40	0
52	Male	Egypt	3	Walk-In	2014	9	Home	Cardiovascular problem	0	10	Africa	Northern Africa	50-59	41-65	0
22	Male	Eritrea	3	Walk-In	2014	9	Home	Gastrointestinal or genitourinary condition	0	45	Africa	Eastern Africa	20-29	16-40	0
21	Female	Mongolia	2	Ambulance	2014	9	Admitted	Other	1	27	Asia	Eastern Asia	20-29	16-40	0
29	Female	Eritrea	3	Walk-In	2014	9	Home	Neurological problem	0	17	Africa	Eastern Africa	20-29	16-40	0
23	Male	Eritrea	3	Walk-In	2014	9	Home	Gastrointestinal or genitourinary condition	0	29	Africa	Eastern Africa	20-29	16-40	0
26	Male	Syrian Arab Republic	3	Family Doctor	2014	9	Home	Psychiatric problem, including self-harm	0	44	Asia	Western Asia	20-29	16-40	0
17	Female	Kosovo	3	Walk-In	2014	9	Home	Infectious disease	0	31	Europe	Southern Europe	10-19	16-40	0
61	Female	Somalia	2	Walk-In	2014	9	Admitted	Gastrointestinal or genitourinary condition	0	57	Africa	Eastern Africa	60-69	41-65	1
26	Female	Iraq	4	Walk-In	2014	9	Home	Follow Up	0	24	Asia	Western Asia	20-29	16-40	0
44	Male	Sri Lanka	3	Walk-In	2014	9	Home	Neurological problem	0	28	Asia	Southern Asia	40-49	41-65	0
53	Male	Cameroon	3	Police	2014	9	Home	Trauma	0	19	Africa	Middle Africa	50-59	41-65	0
50	Male	Turkey	2	Family Doctor	2014	9	Home	Gastrointestinal or genitourinary condition	0	2	Asia	Western Asia	50-59	41-65	0
35	Female	Eritrea	3	Police	2014	9	Home	Trauma	0	52	Africa	Eastern Africa	30-39	16-40	0
18	Male	Afghanistan	3	Walk-In	2014	9	Home	Other	0	46	Asia	Southern Asia	10-19	16-40	0
79	Female	Sri Lanka	2	Ambulance	2014	9	Admitted	Neurological problem	0	10	Asia	Southern Asia	70-79	>65	0
26	Male	Syrian Arab Republic	3	Walk-In	2014	9	Admitted	Psychiatric problem, including self-harm	0	16	Asia	Western Asia	20-29	16-40	0
25	Female	Macedonia	3	Hospital	2014	9	Admitted	Gastrointestinal or genitourinary condition	0	37	Europe	Southern Europe	20-29	16-40	0
20	Male	Iraq	3	Walk-In	2014	9	Home	Infectious disease	0	31	Asia	Western Asia	20-29	16-40	0
26	Female	Iraq	3	Walk-In	2014	9	Home	Infectious disease	0	17	Asia	Western Asia	20-29	16-40	0
29	Male	Syrian Arab Republic	3	Walk-In	2014	9	Home	Dental problem	0	17	Asia	Western Asia	20-29	16-40	0
17	Male	Macedonia	4	Walk-In	2014	9	Home	Trauma	0	39	Europe	Southern Europe	10-19	16-40	0
20	Female	Syrian Arab Republic	2	Walk-In	2014	9	Home	Obstetric or gynaecological problem	0	1	Asia	Western Asia	20-29	16-40	0
23	Female	Somalia	3	Walk-In	2014	9	Home	Eye problem	0	18	Africa	Eastern Africa	20-29	16-40	1
21	Female	Afghanistan	3	Walk-In	2014	9	Home	Psychiatric problem, including self-harm	0	57	Asia	Southern Asia	20-29	16-40	0
20	Female	Syrian Arab Republic	4	Walk-In	2014	9	Home	Infectious disease	0	31	Asia	Western Asia	20-29	16-40	0
23	Male	Somalia	3	Walk-In	2014	9	Admitted	Trauma	0	39	Africa	Eastern Africa	20-29	16-40	1
49	Female	Kosovo	2	Ambulance	2014	9	Admitted	Psychiatric problem, including self-harm	0	48	Europe	Southern Europe	40-49	41-65	0
25	Male	Eritrea	3	Ambulance	2014	9	Admitted	Trauma	1	4	Africa	Eastern Africa	20-29	16-40	0
26	Male	Eritrea	3	Walk-In	2014	9	Home	Other	0	7	Africa	Eastern Africa	20-29	16-40	0
34	Female	Angola	3	Walk-In	2014	9	Home	Gastrointestinal or genitourinary condition	0	29	Africa	Middle Africa	30-39	16-40	0
25	Female	Macedonia	4	Hospital	2014	9	Transfer	Infectious disease	0	37	Europe	Southern Europe	20-29	16-40	0
25	Female	Tunesia	3	Hospital	2014	9	Home	Gastrointestinal or genitourinary condition	0	1	Africa	Northern Africa	20-29	16-40	0
39	Female	Sri Lanka	1	Walk-In	2014	9	Admitted	Respiratory problem	0	57	Asia	Southern Asia	30-39	16-40	0
18	Male	Somalia	2	Ambulance	2014	9	Home	Trauma	0	52	Africa	Eastern Africa	10-19	16-40	1
35	Male	Eritrea	3	Walk-In	2014	9	Home	Other	0	17	Africa	Eastern Africa	30-39	16-40	0
23	Male	Afghanistan	2	Ambulance	2014	9	Home	Other	0	3	Asia	Southern Asia	20-29	16-40	0
42	Female	Kosovo	3	Walk-In	2014	9	Home	Musculoskeletal condition	0	5	Europe	Southern Europe	40-49	41-65	0
23	Female	Nigeria	3	Ambulance	2014	9	Transfer	Psychiatric problem, including self-harm	0	49	Africa	Western Africa	20-29	16-40	0
25	Male	Morocco	3	Hospital	2014	9	Home	Musculoskeletal condition	0	7	Africa	Northern Africa	20-29	16-40	0
24	Female	Somalia	3	Walk-In	2014	10	Home	Eye problem	0	18	Africa	Eastern Africa	20-29	16-40	1
46	Female	Eritrea	4	Walk-In	2014	10	Home	Other	0	7	Africa	Eastern Africa	40-49	41-65	0
72	Female	Stateless	3	Walk-In	2014	10	Home	Cardiovascular problem	0	10	Stateless	Stateless	70-79	>65	0
51	Male	Sri Lanka	1	Ambulance	2014	10	Home	Cardiovascular problem	0	50	Asia	Southern Asia	50-59	41-65	0
32	Male	Somalia	3	Walk-In	2014	10	Transfer	Psychiatric problem, including self-harm	0	44	Africa	Eastern Africa	30-39	16-40	1
22	Male	Syrian Arab Republic	3	Walk-In	2014	10	Home	Infectious disease	0	1	Asia	Western Asia	20-29	16-40	0
30	Male	Angola	1	Ambulance	2014	10	Admitted	Trauma	0	57	Africa	Middle Africa	30-39	16-40	0
22	Female	Angola	2	Walk-In	2014	10	Admitted	Infectious disease	0	31	Africa	Middle Africa	20-29	16-40	0
28	Male	Lithuania	3	Walk-In	2014	10	Home	Psychiatric problem, including self-harm	0	7	Europe	Northern Europe	20-29	16-40	0
18	Male	Afghanistan	4	Walk-In	2014	10	Home	Infectious disease	0	46	Asia	Southern Asia	10-19	16-40	0
40	Male	Sri Lanka	3	Ambulance	2014	10	Home	Psychiatric problem, including self-harm	0	49	Asia	Southern Asia	40-49	41-65	0
26	Female	Iraq	3	Walk-In	2014	10	Home	Infectious disease	0	17	Asia	Western Asia	20-29	16-40	0
29	Male	Syrian Arab Republic	3	Walk-In	2014	10	Home	Infectious disease	0	17	Asia	Western Asia	20-29	16-40	0
30	Male	Syrian Arab Republic	3	Walk-In	2014	10	Home	Infectious disease	0	31	Asia	Western Asia	30-39	16-40	0
26	Male	Syrian Arab Republic	3	Walk-In	2014	10	Home	Psychiatric problem, including self-harm	0	11	Asia	Western Asia	20-29	16-40	0
28	Male	Iraq	3	Ambulance	2014	10	Home	Trauma	1	4	Asia	Western Asia	20-29	16-40	0
20	Female	Eritrea	2	Ambulance	2014	10	Home	Neurological problem	0	28	Africa	Eastern Africa	20-29	16-40	0
24	Male	Lithuania	3	Ambulance	2014	10	Home	Psychiatric problem, including self-harm	0	49	Europe	Northern Europe	20-29	16-40	0
24	Male	Lithuania	2	Ambulance	2014	10	Home	Psychiatric problem, including self-harm	0	49	Europe	Northern Europe	20-29	16-40	0
26	Female	Eritrea	4	Hospital	2014	10	Home	Infectious disease	0	31	Africa	Eastern Africa	20-29	16-40	0
24	Male	Russian Federation	2	Walk-In	2014	10	Transfer	Psychiatric problem, including self-harm	0	44	Europe	Eastern Europe	20-29	16-40	0
23	Male	Morocco	2	Ambulance	2014	10	Admitted	Trauma	0	37	Africa	Northern Africa	20-29	16-40	0
24	Male	Lithuania	2	Ambulance	2014	10	Home	Psychiatric problem, including self-harm	0	49	Europe	Northern Europe	20-29	16-40	0
29	Male	Somalia	3	Walk-In	2014	10	Home	Trauma	0	39	Africa	Eastern Africa	20-29	16-40	1
40	Male	Sri Lanka	3	Walk-In	2014	10	Home	Infectious disease	0	17	Asia	Southern Asia	40-49	41-65	0
29	Female	Turkey	3	Walk-In	2014	10	Transfer	Infectious disease	0	1	Asia	Western Asia	20-29	16-40	0
21	Male	Eritrea	3	Walk-In	2014	10	Home	Trauma	1	4	Africa	Eastern Africa	20-29	16-40	0
53	Male	Eritrea	3	Walk-In	2014	10	Admitted	Other	0	14	Africa	Eastern Africa	50-59	41-65	0
26	Female	Eritrea	3	Walk-In	2014	10	Home	Obstetric or gynaecological problem	0	1	Africa	Eastern Africa	20-29	16-40	0
45	Male	Somalia	3	Hospital	2014	10	Admitted	Infectious disease	0	31	Africa	Eastern Africa	40-49	41-65	1
23	Female	Somalia	3	Walk-In	2014	10	Home	Obstetric or gynaecological problem	0	17	Africa	Eastern Africa	20-29	16-40	1
44	Male	Somalia	2	Ambulance	2014	10	Home	Psychiatric problem, including self-harm	0	49	Africa	Eastern Africa	40-49	41-65	1
70	Female	Syrian Arab Republic	2	Walk-In	2014	10	Home	Infectious disease	0	5	Asia	Western Asia	70-79	>65	0
32	Female	Sri Lanka	3	Walk-In	2014	10	Home	Trauma	0	31	Asia	Southern Asia	30-39	16-40	0
26	Female	Iraq	3	Walk-In	2014	10	Admitted	Infectious disease	0	17	Asia	Western Asia	20-29	16-40	0
42	Female	Stateless	2	Walk-In	2014	10	Home	Musculoskeletal condition	0	11	Stateless	Stateless	40-49	41-65	0
45	Female	Syrian Arab Republic	2	Walk-In	2014	10	Transfer	Psychiatric problem, including self-harm	0	44	Asia	Western Asia	40-49	41-65	0
18	Male	Somalia	1	Walk-In	2014	10	Admitted	Gastrointestinal or genitourinary condition	0	25	Africa	Eastern Africa	10-19	16-40	1
25	Female	Eritrea	1	Ambulance	2014	10	Admitted	Obstetric or gynaecological problem	0	38	Africa	Eastern Africa	20-29	16-40	0
49	Female	Chad	2	Walk-In	2014	10	Admitted	Infectious disease	0	45	Africa	Middle Africa	40-49	41-65	0
44	Male	Afghanistan	3	Hospital	2014	10	Transfer	Musculoskeletal condition	0	5	Asia	Southern Asia	40-49	41-65	0
30	Female	Turkey	3	Hospital	2014	10	Home	Other	0	1	Asia	Western Asia	30-39	16-40	0
26	Female	Mongolia	2	Hospital	2014	10	Home	Psychiatric problem, including self-harm	0	44	Asia	Eastern Asia	20-29	16-40	0
18	Male	Eritrea	3	Walk-In	2014	10	Home	Neurological problem	0	50	Africa	Eastern Africa	10-19	16-40	0
43	Male	Morocco	2	Ambulance	2014	10	Home	Musculoskeletal condition	0	11	Africa	Northern Africa	40-49	41-65	0
22	Male	Macedonia	3	Walk-In	2014	10	Home	Trauma	0	53	Europe	Southern Europe	20-29	16-40	0
30	Female	Eritrea	4	Hospital	2014	10	Home	Follow Up	0	24	Africa	Eastern Africa	30-39	16-40	0
24	Male	Lithuania	2	Police	2014	10	Home	Psychiatric problem, including self-harm	0	49	Europe	Northern Europe	20-29	16-40	0
24	Male	Lithuania	3	Walk-In	2014	10	Home	Psychiatric problem, including self-harm	0	7	Europe	Northern Europe	20-29	16-40	0
24	Male	Russian Federation	3	Walk-In	2014	10	Transfer	Psychiatric problem, including self-harm	0	44	Europe	Eastern Europe	20-29	16-40	0
34	Male	Turkey	3	Ambulance	2014	10	Home	Gastrointestinal or genitourinary condition	0	45	Asia	Western Asia	30-39	16-40	0
47	Female	Syrian Arab Republic	3	Ambulance	2014	10	Home	Cardiovascular problem	0	50	Asia	Western Asia	40-49	41-65	0
70	Female	Syrian Arab Republic	3	Walk-In	2014	10	Home	Musculoskeletal condition	0	1	Asia	Western Asia	70-79	>65	0
23	Male	Mali	3	Police	2014	10	Admitted	Other	0	44	Africa	Western Africa	20-29	16-40	0
27	Female	Syrian Arab Republic	3	Family Doctor	2014	10	Admitted	Infectious disease	0	1	Asia	Western Asia	20-29	16-40	0
28	Male	Iraq	3	Walk-In	2014	10	Home	Infectious disease	0	45	Asia	Western Asia	20-29	16-40	0
21	Female	Afghanistan	3	Family Doctor	2014	10	Home	Infectious disease	0	31	Asia	Southern Asia	20-29	16-40	0
18	Female	Bosnia and Herzegovina	3	Ambulance	2014	10	Home	Cardiovascular problem	0	50	Europe	Southern Europe	10-19	16-40	0
18	Male	Somalia	2	Ambulance	2014	10	Home	Other	0	21	Africa	Eastern Africa	10-19	16-40	1
22	Male	Alergia	3	Police	2014	10	Home	Psychiatric problem, including self-harm	0	46	Africa	Northern Africa	20-29	16-40	0
33	Male	Syrian Arab Republic	3	Walk-In	2014	10	Home	Infectious disease	0	17	Asia	Western Asia	30-39	16-40	0
18	Male	Afghanistan	3	Walk-In	2014	10	Home	Trauma	1	4	Asia	Southern Asia	10-19	16-40	0
38	Male	Syrian Arab Republic	3	Ambulance	2014	10	Admitted	Gastrointestinal or genitourinary condition	0	21	Asia	Western Asia	30-39	16-40	0
25	Male	Afghanistan	3	Ambulance	2014	11	Home	Musculoskeletal condition	0	5	Asia	Southern Asia	20-29	16-40	0
26	Female	Eritrea	5	Hospital	2014	11	Home	Other	0	21	Africa	Eastern Africa	20-29	16-40	0
21	Female	Somalia	2	Walk-In	2014	11	Transfer	Psychiatric problem, including self-harm	0	49	Africa	Eastern Africa	20-29	16-40	1
28	Male	Iraq	1	Ambulance	2014	11	Home	Neurological problem	0	54	Asia	Western Asia	20-29	16-40	0
29	Male	Sri Lanka	3	Walk-In	2014	11	Home	Trauma	0	52	Asia	Southern Asia	20-29	16-40	0
47	Female	Eritrea	3	Hospital	2014	11	Home	Other	0	43	Africa	Eastern Africa	40-49	41-65	0
30	Female	Turkey	5	Hospital	2014	11	Home	Follow Up	0	24	Asia	Western Asia	30-39	16-40	0
39	Male	Nigeria	3	Police	2014	11	Admitted	Other	0	23	Africa	Western Africa	30-39	16-40	0
49	Female	Kosovo	3	Walk-In	2014	11	Admitted	Trauma	0	19	Europe	Southern Europe	40-49	41-65	0
32	Male	Somalia	3	Walk-In	2014	11	Transfer	Psychiatric problem, including self-harm	0	44	Africa	Eastern Africa	30-39	16-40	1
27	Male	Syrian Arab Republic	2	Walk-In	2014	11	Home	Psychiatric problem, including self-harm	0	11	Asia	Western Asia	20-29	16-40	0
74	Female	Ukraine	3	Walk-In	2014	11	Home	Neurological problem	0	48	Europe	Eastern Europe	70-79	>65	0
18	Male	Eritrea	3	Ambulance	2014	11	Home	Psychiatric problem, including self-harm	0	49	Africa	Eastern Africa	10-19	16-40	0
28	Male	Syrian Arab Republic	3	Walk-In	2014	11	Home	Infectious disease	0	31	Asia	Western Asia	20-29	16-40	0
28	Male	Iraq	1	Ambulance	2014	11	Home	Cardiovascular problem	0	50	Asia	Western Asia	20-29	16-40	0
43	Female	Iraq	3	Walk-In	2014	11	Home	Gastrointestinal or genitourinary condition	0	1	Asia	Western Asia	40-49	41-65	0
24	Female	Nigeria	2	Ambulance	2014	11	Home	Psychiatric problem, including self-harm	0	49	Africa	Western Africa	20-29	16-40	0
26	Male	Syrian Arab Republic	3	Walk-In	2014	11	Home	Infectious disease	0	28	Asia	Western Asia	20-29	16-40	0
22	Male	Eritrea	2	Ambulance	2014	11	Transfer	Psychiatric problem, including self-harm	0	44	Africa	Eastern Africa	20-29	16-40	0
61	Female	Somalia	3	Walk-In	2014	11	Home	Cardiovascular problem	0	42	Africa	Eastern Africa	60-69	41-65	1
44	Male	Somalia	3	Walk-In	2014	11	Home	Other	1	53	Africa	Eastern Africa	40-49	41-65	1
42	Male	Bosnia and Herzegovina	3	Walk-In	2014	11	Home	Neurological problem	0	37	Europe	Southern Europe	40-49	41-65	0
24	Female	Ethiopia	2	Ambulance	2014	11	Home	Neurological problem	0	54	Africa	Eastern Africa	20-29	16-40	0
52	Male	Egypt	1	Ambulance	2014	11	Admitted	Musculoskeletal condition	0	11	Africa	Northern Africa	50-59	41-65	0
44	Male	Sri Lanka	3	Hospital	2014	11	Home	Trauma	1	4	Asia	Southern Asia	40-49	41-65	0
38	Female	Syrian Arab Republic	2	Ambulance	2014	11	Home	Neurological problem	0	12	Asia	Western Asia	30-39	16-40	0
18	Male	Afghanistan	5	Hospital	2014	11	Home	Follow Up	0	24	Asia	Southern Asia	10-19	16-40	0
34	Male	Turkey	2	Walk-In	2014	11	Home	Gastrointestinal or genitourinary condition	0	1	Asia	Western Asia	30-39	16-40	0
18	Female	Afghanistan	3	Walk-In	2014	11	Admitted	Infectious disease	0	45	Asia	Southern Asia	10-19	16-40	0
28	Male	Iraq	1	Walk-In	2014	11	Admitted	Psychiatric problem, including self-harm	0	12	Asia	Western Asia	20-29	16-40	0
18	Male	Eritrea	4	Walk-In	2014	11	Transfer	Psychiatric problem, including self-harm	0	44	Africa	Eastern Africa	10-19	16-40	0
25	Male	Guinea	3	Hospital	2014	11	Admitted	Gastrointestinal or genitourinary condition	0	1	Africa	Western Africa	20-29	16-40	0
30	Female	Ethiopia	3	Family Doctor	2014	11	Admitted	Gastrointestinal or genitourinary condition	0	2	Africa	Eastern Africa	30-39	16-40	0
44	Male	Somalia	3	Walk-In	2014	11	Home	Trauma	0	28	Africa	Eastern Africa	40-49	41-65	1
18	Male	Somalia	3	Walk-In	2014	11	Home	Infectious disease	0	39	Africa	Eastern Africa	10-19	16-40	1
54	Female	Russian Federation	3	Walk-In	2014	11	Home	Psychiatric problem, including self-harm	0	44	Europe	Eastern Europe	50-59	41-65	0
30	Male	Afghanistan	2	Hospital	2014	11	Transfer	Trauma	1	47	Asia	Southern Asia	30-39	16-40	0
23	Male	Eritrea	2	Walk-In	2014	11	Admitted	Infectious disease	0	31	Africa	Eastern Africa	20-29	16-40	0
38	Female	Syrian Arab Republic	3	Walk-In	2014	11	Home	Psychiatric problem, including self-harm	0	57	Asia	Western Asia	30-39	16-40	0
17	Female	Montenegro	3	Walk-In	2014	11	Home	Other	0	7	Europe	Southern Europe	10-19	16-40	0
46	Male	Senegal	2	Walk-In	2014	11	Admitted	Infectious disease	0	31	Africa	Western Africa	40-49	41-65	0
20	Male	Somalia	3	Ambulance	2014	11	Home	Gastrointestinal or genitourinary condition	0	1	Africa	Eastern Africa	20-29	16-40	1
24	Female	Afghanistan	3	Walk-In	2014	12	Home	Other	0	7	Asia	Southern Asia	20-29	16-40	0
29	Female	Afghanistan	3	Ambulance	2014	12	Home	Gastrointestinal or genitourinary condition	0	1	Asia	Southern Asia	20-29	16-40	0
24	Male	Eritrea	3	Walk-In	2014	12	Home	Trauma	0	39	Africa	Eastern Africa	20-29	16-40	0
22	Male	Somalia	3	Walk-In	2014	12	Home	Neurological problem	0	28	Africa	Eastern Africa	20-29	16-40	1
61	Female	Somalia	1	Walk-In	2014	12	Home	Musculoskeletal condition	0	11	Africa	Eastern Africa	60-69	41-65	1
37	Male	Iraq	3	Hospital	2014	12	Admitted	Dental problem	0	17	Asia	Western Asia	30-39	16-40	0
58	Male	Iraq	3	Walk-In	2014	12	Home	Infectious disease	0	31	Asia	Western Asia	50-59	41-65	0
31	Male	Somalia	3	Walk-In	2014	12	Admitted	Musculoskeletal condition	0	5	Africa	Eastern Africa	30-39	16-40	1
26	Male	Iraq	2	Police	2014	12	Home	Psychiatric problem, including self-harm	0	44	Asia	Western Asia	20-29	16-40	0
24	Female	Ethiopia	2	Ambulance	2014	12	Admitted	Neurological problem	0	44	Africa	Eastern Africa	20-29	16-40	0
35	Male	Sri Lanka	2	Police	2014	12	Transfer	Psychiatric problem, including self-harm	0	44	Asia	Southern Asia	30-39	16-40	0
18	Male	Somalia	2	Family Doctor	2014	12	Home	Other	0	40	Africa	Eastern Africa	10-19	16-40	1
22	Female	Syrian Arab Republic	4	Walk-In	2014	12	Home	Musculoskeletal condition	0	5	Asia	Western Asia	20-29	16-40	0
22	Male	Somalia	2	Ambulance	2014	12	Transfer	Other	0	23	Africa	Eastern Africa	20-29	16-40	1
52	Female	Cote d'Ivoire	3	Walk-In	2014	12	Home	Respiratory problem	0	31	Africa	Western Africa	50-59	41-65	0
23	Female	Eritrea	5	Walk-In	2014	12	Home	Follow Up	0	24	Africa	Eastern Africa	20-29	16-40	0
36	Male	Sri Lanka	3	Ambulance	2014	12	Transfer	Psychiatric problem, including self-harm	0	44	Asia	Southern Asia	30-39	16-40	0
41	Female	Montenegro	3	Family Doctor	2014	12	Home	Musculoskeletal condition	0	5	Europe	Southern Europe	40-49	41-65	0
24	Male	Eritrea	3	Walk-In	2014	12	Home	Other	0	7	Africa	Eastern Africa	20-29	16-40	0
22	Male	Eritrea	3	Walk-In	2014	12	Home	Cardiovascular problem	0	11	Africa	Eastern Africa	20-29	16-40	0
35	Female	Somalia	3	Ambulance	2014	12	Home	Psychiatric problem, including self-harm	0	44	Africa	Eastern Africa	30-39	16-40	1
18	Male	Somalia	3	Hospital	2014	12	Admitted	Other	0	40	Africa	Eastern Africa	10-19	16-40	1
51	Male	Somalia	2	Family Doctor	2014	12	Admitted	Musculoskeletal condition	0	11	Africa	Eastern Africa	50-59	41-65	1
18	Male	Somalia	3	Hospital	2014	12	Transfer	Psychiatric problem, including self-harm	0	44	Africa	Eastern Africa	10-19	16-40	1
24	Female	Nigeria	3	Ambulance	2014	12	Home	Psychiatric problem, including self-harm	0	49	Africa	Western Africa	20-29	16-40	0
33	Male	Cameroon	3	Hospital	2014	12	Admitted	Respiratory problem	0	45	Africa	Middle Africa	30-39	16-40	0
26	Female	Cote d'Ivoire	2	Hospital	2014	12	Admitted	Infectious disease	0	21	Africa	Western Africa	20-29	16-40	0
16	Female	Somalia	3	Walk-In	2014	12	Home	Respiratory problem	0	45	Africa	Eastern Africa	10-19	16-40	1
36	Male	Georgia	2	Walk-In	2014	12	Admitted	Infectious disease	0	31	Asia	Western Asia	30-39	16-40	0
27	Male	Eritrea	3	Walk-In	2014	12	Home	Infectious disease	0	31	Africa	Eastern Africa	20-29	16-40	0
22	Male	Somalia	3	Walk-In	2014	12	Home	Gastrointestinal or genitourinary condition	0	1	Africa	Eastern Africa	20-29	16-40	1
61	Female	Somalia	3	Walk-In	2014	12	Home	Cardiovascular problem	0	42	Africa	Eastern Africa	60-69	41-65	1
28	Male	Syrian Arab Republic	3	Walk-In	2014	12	Home	Other	0	7	Asia	Western Asia	20-29	16-40	0
44	Female	Syrian Arab Republic	3	Ambulance	2014	12	Admitted	Trauma	0	53	Asia	Western Asia	40-49	41-65	0
38	Female	Iraq	2	Walk-In	2014	12	Admitted	Neurological problem	0	28	Asia	Western Asia	30-39	16-40	0
18	Male	Somalia	3	Family Doctor	2014	12	Home	Other	0	40	Africa	Eastern Africa	10-19	16-40	1
25	Male	Afghanistan	3	Ambulance	2014	12	Home	Trauma	0	19	Asia	Southern Asia	20-29	16-40	0
23	Female	Eritrea	2	Walk-In	2014	12	Home	Trauma	0	8	Africa	Eastern Africa	20-29	16-40	0
19	Male	Hungary	2	Ambulance	2014	12	Home	Musculoskeletal condition	0	11	Europe	Eastern Europe	10-19	16-40	0
33	Male	Pakistan	3	Family Doctor	2014	12	Admitted	Dental problem	0	31	Asia	Southern Asia	30-39	16-40	0
18	Male	Guinea	3	Police	2014	12	Admitted	Other	0	23	Africa	Western Africa	10-19	16-40	0
36	Male	Georgia	3	Walk-In	2014	12	Home	Gastrointestinal or genitourinary condition	0	57	Asia	Western Asia	30-39	16-40	0
48	Female	Montenegro	2	Walk-In	2014	12	Home	Cardiovascular problem	0	11	Europe	Southern Europe	40-49	41-65	0
36	Male	Georgia	3	Walk-In	2014	12	Home	Respiratory problem	0	2	Asia	Western Asia	30-39	16-40	0
23	Male	Afghanistan	3	Ambulance	2014	12	Admitted	Trauma	1	4	Asia	Southern Asia	20-29	16-40	0
36	Female	Lebanon	3	Ambulance	2014	12	Home	Neurological problem	0	37	Asia	Western Asia	30-39	16-40	0
36	Female	Lebanon	4	Walk-In	2014	12	Home	Follow Up	0	24	Asia	Western Asia	30-39	16-40	0
26	Male	Somalia	4	Walk-In	2014	12	Home	Infectious disease	0	7	Africa	Eastern Africa	20-29	16-40	1
18	Female	Afghanistan	2	Ambulance	2014	12	Admitted	Other	0	14	Asia	Southern Asia	10-19	16-40	0
48	Female	Montenegro	3	Walk-In	2014	12	Admitted	Other	0	28	Europe	Southern Europe	40-49	41-65	0
30	Female	Iran	3	Walk-In	2014	12	Home	Other	1	17	Asia	Southern Asia	30-39	16-40	0
42	Male	Somalia	2	Walk-In	2014	12	Home	Infectious disease	0	31	Africa	Eastern Africa	40-49	41-65	1
36	Male	Tunesia	2	Ambulance	2015	1	Home	Trauma	0	46	Africa	Northern Africa	30-39	16-40	0
29	Female	Somalia	3	Walk-In	2015	1	Home	Gastrointestinal or genitourinary condition	0	29	Africa	Eastern Africa	20-29	16-40	1
20	Male	Syrian Arab Republic	3	Walk-In	2015	1	Home	Trauma	0	46	Asia	Western Asia	20-29	16-40	0
29	Male	Somalia	2	Ambulance	2015	1	Admitted	Trauma	0	19	Africa	Eastern Africa	20-29	16-40	1
19	Male	Somalia	3	Walk-In	2015	1	Home	Neurological problem	0	28	Africa	Eastern Africa	10-19	16-40	1
29	Male	Tunesia	3	Police	2015	1	Admitted	Follow Up	0	24	Africa	Northern Africa	20-29	16-40	0
43	Female	Republic of the Congo	2	Walk-In	2015	1	Home	Trauma	0	19	Africa	Middle Africa	40-49	41-65	0
28	Male	Iraq	1	Ambulance	2015	1	Transfer	Trauma	0	19	Asia	Western Asia	20-29	16-40	0
39	Male	Russian Federation	2	Police	2015	1	Transfer	Trauma	1	4	Europe	Eastern Europe	30-39	16-40	0
20	Male	Syrian Arab Republic	4	Walk-In	2015	1	Home	Trauma	0	39	Asia	Western Asia	20-29	16-40	0
17	Male	Somalia	3	Walk-In	2015	1	Home	Infectious disease	0	31	Africa	Eastern Africa	10-19	16-40	1
25	Male	China	3	Family Doctor	2015	1	Home	Gastrointestinal or genitourinary condition	0	1	Asia	Eastern Asia	20-29	16-40	0
72	Female	Eritrea	3	Walk-In	2015	1	Home	Respiratory problem	0	45	Africa	Eastern Africa	70-79	>65	0
27	Female	Sri Lanka	3	Ambulance	2015	1	Home	Neurological problem	0	16	Asia	Southern Asia	20-29	16-40	0
24	Male	Iraq	3	Walk-In	2015	1	Home	Gastrointestinal or genitourinary condition	0	1	Asia	Western Asia	20-29	16-40	0
16	Female	Eritrea	3	Walk-In	2015	1	Home	Respiratory problem	0	1	Africa	Eastern Africa	10-19	16-40	0
16	Female	Stateless	3	Walk-In	2015	1	Home	Gastrointestinal or genitourinary condition	0	5	Stateless	Stateless	10-19	16-40	0
18	Male	Somalia	3	Walk-In	2015	1	Home	Infectious disease	0	31	Africa	Eastern Africa	10-19	16-40	1
40	Male	Sri Lanka	3	Family Doctor	2015	1	Home	Musculoskeletal condition	0	7	Asia	Southern Asia	40-49	41-65	0
23	Male	Eritrea	3	Walk-In	2015	1	Home	Psychiatric problem, including self-harm	0	2	Africa	Eastern Africa	20-29	16-40	0
17	Female	Cameroon	3	Walk-In	2015	1	Home	Other	0	7	Africa	Middle Africa	10-19	16-40	0
39	Female	China	3	Walk-In	2015	1	Home	Other	0	25	Asia	Eastern Asia	30-39	16-40	0
23	Male	Eritrea	3	Ambulance	2015	1	Admitted	Cardiovascular problem	0	50	Africa	Eastern Africa	20-29	16-40	0
50	Male	Syrian Arab Republic	2	Walk-In	2015	1	Home	Cardiovascular problem	0	50	Asia	Western Asia	50-59	41-65	0
39	Female	Iran	3	Walk-In	2015	1	Home	Infectious disease	0	31	Asia	Southern Asia	30-39	16-40	0
19	Male	Eritrea	3	Walk-In	2015	1	Transfer	Psychiatric problem, including self-harm	0	44	Africa	Eastern Africa	10-19	16-40	0
26	Female	Eritrea	3	Walk-In	2015	1	Home	Musculoskeletal condition	0	35	Africa	Eastern Africa	20-29	16-40	0
24	Male	Yemen	4	Walk-In	2015	1	Home	Infectious disease	0	25	Asia	Western Asia	20-29	16-40	0
21	Male	Eritrea	2	Walk-In	2015	1	Home	Infectious disease	0	31	Africa	Eastern Africa	20-29	16-40	0
16	Female	Stateless	3	Walk-In	2015	1	Home	Musculoskeletal condition	0	1	Stateless	Stateless	10-19	16-40	0
25	Female	Eritrea	2	Walk-In	2015	1	Home	Cardiovascular problem	0	45	Africa	Eastern Africa	20-29	16-40	0
57	Female	Syrian Arab Republic	3	Hospital	2015	1	Home	Musculoskeletal condition	0	21	Asia	Western Asia	50-59	41-65	0
35	Male	Sri Lanka	3	Walk-In	2015	1	Home	Infectious disease	0	17	Asia	Southern Asia	30-39	16-40	0
40	Female	China	2	Walk-In	2015	1	Home	Infectious disease	0	31	Asia	Eastern Asia	40-49	41-65	0
38	Male	Syrian Arab Republic	3	Family Doctor	2015	1	Home	Musculoskeletal condition	0	42	Asia	Western Asia	30-39	16-40	0
35	Male	Turkey	3	Ambulance	2015	1	Home	Gastrointestinal or genitourinary condition	0	11	Asia	Western Asia	30-39	16-40	0
37	Male	Bangladesh	3	Walk-In	2015	1	Home	Infectious disease	0	17	Asia	Southern Asia	30-39	16-40	0
29	Male	Iraq	3	Walk-In	2015	1	Home	Musculoskeletal condition	0	35	Asia	Western Asia	20-29	16-40	0
53	Male	Georgia	3	Ambulance	2015	1	Home	Psychiatric problem, including self-harm	0	49	Asia	Western Asia	50-59	41-65	0
36	Male	Georgia	3	Walk-In	2015	1	Home	Gastrointestinal or genitourinary condition	0	1	Asia	Western Asia	30-39	16-40	0
36	Female	Eritrea	3	Walk-In	2015	1	Home	Gastrointestinal or genitourinary condition	0	1	Africa	Eastern Africa	30-39	16-40	0
44	Male	Somalia	2	Ambulance	2015	1	Admitted	Trauma	0	19	Africa	Eastern Africa	40-49	41-65	1
70	Female	Syrian Arab Republic	3	Walk-In	2015	1	Home	Cardiovascular problem	0	20	Asia	Western Asia	70-79	>65	0
40	Female	China	3	Walk-In	2015	1	Home	Infectious disease	0	31	Asia	Eastern Asia	40-49	41-65	0
21	Male	Eritrea	3	Walk-In	2015	1	Transfer	Infectious disease	0	31	Africa	Eastern Africa	20-29	16-40	0
24	Female	Nigeria	1	Ambulance	2015	1	Admitted	Psychiatric problem, including self-harm	0	54	Africa	Western Africa	20-29	16-40	0
20	Female	Afghanistan	3	Walk-In	2015	1	Home	Neurological problem	0	16	Asia	Southern Asia	20-29	16-40	0
19	Male	Eritrea	2	Ambulance	2015	1	Transfer	Psychiatric problem, including self-harm	0	49	Africa	Eastern Africa	10-19	16-40	0
30	Male	Eritrea	3	Walk-In	2015	1	Admitted	Infectious disease	0	13	Africa	Eastern Africa	30-39	16-40	0
16	Female	Afghanistan	2	Ambulance	2015	2	Home	Psychiatric problem, including self-harm	0	41	Asia	Southern Asia	10-19	16-40	0
25	Male	Afghanistan	3	Ambulance	2015	2	Home	Trauma	0	46	Asia	Southern Asia	20-29	16-40	0
25	Male	Alergia	3	Ambulance	2015	2	Admitted	Trauma	0	52	Africa	Northern Africa	20-29	16-40	0
26	Female	Syrian Arab Republic	3	Walk-In	2015	2	Home	Neurological problem	0	2	Asia	Western Asia	20-29	16-40	0
25	Male	Somalia	2	Walk-In	2015	2	Home	Trauma	0	39	Africa	Eastern Africa	20-29	16-40	1
29	Female	Somalia	2	Walk-In	2015	2	Home	Gastrointestinal or genitourinary condition	0	1	Africa	Eastern Africa	20-29	16-40	1
30	Female	Eritrea	3	Family Doctor	2015	2	Admitted	Infectious disease	0	31	Africa	Eastern Africa	30-39	16-40	0
24	Female	Nigeria	3	Ambulance	2015	2	Home	Psychiatric problem, including self-harm	0	12	Africa	Western Africa	20-29	16-40	0
20	Male	Eritrea	3	Walk-In	2015	2	Home	Infectious disease	0	31	Africa	Eastern Africa	20-29	16-40	0
54	Female	Russian Federation	3	Walk-In	2015	2	Home	Psychiatric problem, including self-harm	0	44	Europe	Eastern Europe	50-59	41-65	0
28	Female	Somalia	3	Walk-In	2015	2	Home	Musculoskeletal condition	0	5	Africa	Eastern Africa	20-29	16-40	1
21	Male	Iraq	3	Walk-In	2015	2	Home	Trauma	0	46	Asia	Western Asia	20-29	16-40	0
25	Male	Nepal	3	Hospital	2015	2	Admitted	Trauma	0	39	Asia	Southern Asia	20-29	16-40	0
26	Male	Stateless	2	Ambulance	2015	2	Admitted	Psychiatric problem, including self-harm	0	48	Stateless	Stateless	20-29	16-40	0
21	Female	Syrian Arab Republic	3	Walk-In	2015	2	Home	Respiratory problem	0	17	Asia	Western Asia	20-29	16-40	0
33	Male	Somalia	3	Walk-In	2015	2	Home	Gastrointestinal or genitourinary condition	0	2	Africa	Eastern Africa	30-39	16-40	1
43	Male	Somalia	2	Walk-In	2015	2	Home	Infectious disease	0	45	Africa	Eastern Africa	40-49	41-65	1
36	Male	Tunesia	2	Ambulance	2015	2	Home	Trauma	1	47	Africa	Northern Africa	30-39	16-40	0
19	Male	Syrian Arab Republic	3	Walk-In	2015	2	Home	Infectious disease	0	31	Asia	Western Asia	10-19	16-40	0
21	Male	Iraq	3	Walk-In	2015	2	Home	Other	0	15	Asia	Western Asia	20-29	16-40	0
38	Male	Eritrea	2	Walk-In	2015	2	Home	Infectious disease	0	7	Africa	Eastern Africa	30-39	16-40	0
36	Female	Lebanon	3	Walk-In	2015	2	Transfer	Psychiatric problem, including self-harm	0	44	Asia	Western Asia	30-39	16-40	0
24	Male	Sri Lanka	3	Walk-In	2015	2	Home	Infectious disease	0	17	Asia	Southern Asia	20-29	16-40	0
21	Female	Syrian Arab Republic	3	Walk-In	2015	2	Home	Infectious disease	0	17	Asia	Western Asia	20-29	16-40	0
32	Female	Eritrea	3	Walk-In	2015	2	Home	Infectious disease	0	31	Africa	Eastern Africa	30-39	16-40	0
57	Female	Syrian Arab Republic	3	Walk-In	2015	2	Home	Musculoskeletal condition	0	21	Asia	Western Asia	50-59	41-65	0
31	Male	Syrian Arab Republic	3	Walk-In	2015	2	Home	Neurological problem	0	28	Asia	Western Asia	30-39	16-40	0
32	Male	Syrian Arab Republic	3	Walk-In	2015	2	Home	Infectious disease	0	31	Asia	Western Asia	30-39	16-40	0
29	Female	Syrian Arab Republic	3	Walk-In	2015	2	Home	Cardiovascular problem	0	57	Asia	Western Asia	20-29	16-40	0
43	Male	Turkey	4	Walk-In	2015	2	Home	Infectious disease	0	43	Asia	Western Asia	40-49	41-65	0
52	Male	Cote d'Ivoire	3	Walk-In	2015	2	Home	Neurological problem	0	16	Africa	Western Africa	50-59	41-65	0
57	Female	Syrian Arab Republic	5	Walk-In	2015	2	Home	Follow Up	0	24	Asia	Western Asia	50-59	41-65	0
50	Male	Sri Lanka	1	Ambulance	2015	2	Admitted	Psychiatric problem, including self-harm	0	41	Asia	Southern Asia	50-59	41-65	0
36	Female	Turkey	1	Hospital	2015	2	Transfer	Neurological problem	0	48	Asia	Western Asia	30-39	16-40	0
53	Male	Eritrea	3	Walk-In	2015	2	Home	Gastrointestinal or genitourinary condition	0	2	Africa	Eastern Africa	50-59	41-65	0
48	Female	Somalia	2	Walk-In	2015	3	Home	Neurological problem	0	28	Africa	Eastern Africa	40-49	41-65	1
33	Male	Somalia	3	Walk-In	2015	3	Transfer	Psychiatric problem, including self-harm	0	11	Africa	Eastern Africa	30-39	16-40	1
59	Female	Turkey	3	Walk-In	2015	3	Home	Infectious disease	0	17	Asia	Western Asia	50-59	41-65	0
33	Female	Syrian Arab Republic	3	Walk-In	2015	3	Home	Other	0	17	Asia	Western Asia	30-39	16-40	0
32	Female	Azerbaijan	5	Ambulance	2015	3	Admitted	Respiratory problem	0	45	Asia	Western Asia	30-39	16-40	0
23	Male	Eritrea	3	Ambulance	2015	3	Home	Trauma	0	19	Africa	Eastern Africa	20-29	16-40	0
26	Male	Somalia	3	Hospital	2015	3	Home	Musculoskeletal condition	0	46	Africa	Eastern Africa	20-29	16-40	1
17	Female	Turkey	3	Walk-In	2015	3	Home	Gastrointestinal or genitourinary condition	0	21	Asia	Western Asia	10-19	16-40	0
47	Female	Somalia	3	Walk-In	2015	3	Home	Follow Up	0	24	Africa	Eastern Africa	40-49	41-65	1
41	Male	Iraq	3	Walk-In	2015	3	Home	Infectious disease	0	31	Asia	Western Asia	40-49	41-65	0
17	Male	Somalia	3	Walk-In	2015	3	Home	Infectious disease	0	31	Africa	Eastern Africa	10-19	16-40	1
32	Female	Azerbaijan	2	Walk-In	2015	3	Admitted	Gastrointestinal or genitourinary condition	0	5	Asia	Western Asia	30-39	16-40	0
40	Male	Guinea	3	Hospital	2015	3	Home	Gastrointestinal or genitourinary condition	0	29	Africa	Western Africa	40-49	41-65	0
32	Male	Syrian Arab Republic	3	Walk-In	2015	3	Home	Musculoskeletal condition	0	39	Asia	Western Asia	30-39	16-40	0
36	Male	Sri Lanka	3	Walk-In	2015	3	Home	Infectious disease	0	31	Asia	Southern Asia	30-39	16-40	0
39	Female	Somalia	3	Walk-In	2015	3	Home	Musculoskeletal condition	0	5	Africa	Eastern Africa	30-39	16-40	1
77	Male	Eritrea	3	Walk-In	2015	3	Admitted	Respiratory problem	0	45	Africa	Eastern Africa	70-79	>65	0
48	Female	Serbia	2	Hospital	2015	3	Admitted	Infectious disease	0	20	Europe	Southern Europe	40-49	41-65	0
66	Female	Eritrea	1	Ambulance	2015	3	Admitted	Other	0	48	Africa	Eastern Africa	60-69	>65	0
35	Male	Turkey	2	Walk-In	2015	3	Home	Gastrointestinal or genitourinary condition	0	11	Asia	Western Asia	30-39	16-40	0
19	Male	Stateless	3	Walk-In	2015	3	Home	Gastrointestinal or genitourinary condition	0	1	Stateless	Stateless	10-19	16-40	0
63	Male	Somalia	3	Walk-In	2015	3	Home	Musculoskeletal condition	0	11	Africa	Eastern Africa	60-69	41-65	1
36	Female	Eritrea	3	Walk-In	2015	3	Home	Musculoskeletal condition	0	7	Africa	Eastern Africa	30-39	16-40	0
40	Female	Eritrea	4	Hospital	2015	3	Home	Follow Up	0	24	Africa	Eastern Africa	40-49	41-65	0
21	Male	Eritrea	3	Ambulance	2015	3	Home	Psychiatric problem, including self-harm	0	49	Africa	Eastern Africa	20-29	16-40	0
19	Male	Somalia	3	Walk-In	2015	3	Admitted	Other	0	21	Africa	Eastern Africa	10-19	16-40	1
34	Female	Syrian Arab Republic	3	Walk-In	2015	3	Home	Gastrointestinal or genitourinary condition	0	1	Asia	Western Asia	30-39	16-40	0
29	Female	Afghanistan	3	Walk-In	2015	3	Home	Neurological problem	0	28	Asia	Southern Asia	20-29	16-40	0
47	Female	Eritrea	3	Walk-In	2015	3	Home	Dental problem	0	13	Africa	Eastern Africa	40-49	41-65	0
59	Female	Mongolia	2	Walk-In	2015	3	Home	Psychiatric problem, including self-harm	0	16	Asia	Eastern Asia	50-59	41-65	0
33	Male	Eritrea	3	Walk-In	2015	3	Home	Trauma	0	42	Africa	Eastern Africa	30-39	16-40	0
20	Male	Guinea	3	Police	2015	3	Admitted	Other	0	23	Africa	Western Africa	20-29	16-40	0
41	Male	Iraq	3	Walk-In	2015	3	Home	Infectious disease	0	19	Asia	Western Asia	40-49	41-65	0
47	Female	Somalia	3	Walk-In	2015	3	Home	Infectious disease	0	2	Africa	Eastern Africa	40-49	41-65	1
38	Male	Eritrea	2	Walk-In	2015	3	Home	Infectious disease	0	31	Africa	Eastern Africa	30-39	16-40	0
49	Male	Alergia	3	Walk-In	2015	3	Home	Respiratory problem	0	45	Africa	Northern Africa	40-49	41-65	0
43	Female	Syrian Arab Republic	3	Ambulance	2015	3	Home	Psychiatric problem, including self-harm	0	44	Asia	Western Asia	40-49	41-65	0
27	Female	India	3	Police	2015	3	Admitted	Psychiatric problem, including self-harm	0	22	Asia	Southern Asia	20-29	16-40	0
24	Female	Eritrea	3	Walk-In	2015	3	Home	Infectious disease	0	17	Africa	Eastern Africa	20-29	16-40	0
19	Female	Serbia	3	Walk-In	2015	3	Home	Gastrointestinal or genitourinary condition	0	1	Europe	Southern Europe	10-19	16-40	0
42	Male	Serbia	3	Walk-In	2015	3	Home	Gastrointestinal or genitourinary condition	0	1	Europe	Southern Europe	40-49	41-65	0
27	Male	Eritrea	3	Walk-In	2015	3	Home	Trauma	0	39	Africa	Eastern Africa	20-29	16-40	0
44	Male	Somalia	2	Ambulance	2015	3	Home	Psychiatric problem, including self-harm	0	49	Africa	Eastern Africa	40-49	41-65	1
18	Male	Somalia	2	Walk-In	2015	3	Home	Infectious disease	0	31	Africa	Eastern Africa	10-19	16-40	1
45	Male	Sri Lanka	3	Ambulance	2015	3	Admitted	Musculoskeletal condition	0	21	Asia	Southern Asia	40-49	41-65	0
25	Male	Afghanistan	3	Police	2015	3	Home	Trauma	0	47	Asia	Southern Asia	20-29	16-40	0
30	Female	Turkey	3	Walk-In	2015	4	Home	Psychiatric problem, including self-harm	0	11	Asia	Western Asia	30-39	16-40	0
39	Female	Sri Lanka	3	Walk-In	2015	4	Home	Respiratory problem	0	45	Asia	Southern Asia	30-39	16-40	0
19	Male	Syrian Arab Republic	5	Ambulance	2015	4	Admitted	Trauma	0	19	Asia	Western Asia	10-19	16-40	0
61	Female	Somalia	1	Ambulance	2015	4	Admitted	Neurological problem	0	48	Africa	Eastern Africa	60-69	41-65	1
43	Male	Afghanistan	3	Walk-In	2015	4	Home	Other	0	31	Asia	Southern Asia	40-49	41-65	0
32	Female	Turkey	3	Walk-In	2015	4	Home	Musculoskeletal condition	0	35	Asia	Western Asia	30-39	16-40	0
29	Female	Somalia	2	Family Doctor	2015	4	Admitted	Neurological problem	0	48	Africa	Eastern Africa	20-29	16-40	1
35	Male	Turkey	2	Walk-In	2015	4	Home	Cardiovascular problem	0	11	Asia	Western Asia	30-39	16-40	0
50	Female	Eritrea	2	Ambulance	2015	4	Home	Neurological problem	0	12	Africa	Eastern Africa	50-59	41-65	0
26	Female	Syrian Arab Republic	3	Walk-In	2015	4	Admitted	Cardiovascular problem	0	50	Asia	Western Asia	20-29	16-40	0
44	Male	Ghana	3	Ambulance	2015	4	Home	Cardiovascular problem	0	57	Africa	Western Africa	40-49	41-65	0
35	Female	Somalia	3	Walk-In	2015	4	Home	Gastrointestinal or genitourinary condition	0	1	Africa	Eastern Africa	30-39	16-40	1
34	Male	Afghanistan	2	Walk-In	2015	4	Transfer	Psychiatric problem, including self-harm	0	44	Asia	Southern Asia	30-39	16-40	0
26	Female	Montenegro	3	Walk-In	2015	4	Home	Psychiatric problem, including self-harm	0	57	Europe	Southern Europe	20-29	16-40	0
31	Female	Syrian Arab Republic	2	Walk-In	2015	4	Admitted	Psychiatric problem, including self-harm	0	41	Asia	Western Asia	30-39	16-40	0
69	Female	Pakistan	3	Walk-In	2015	4	Admitted	Gastrointestinal or genitourinary condition	0	57	Asia	Southern Asia	60-69	>65	0
19	Male	Somalia	3	Walk-In	2015	4	Home	Musculoskeletal condition	0	11	Africa	Eastern Africa	10-19	16-40	1
25	Male	Yemen	3	Walk-In	2015	4	Home	Trauma	0	39	Asia	Western Asia	20-29	16-40	0
31	Male	Tunesia	3	Walk-In	2015	4	Home	Cardiovascular problem	0	10	Africa	Northern Africa	30-39	16-40	0
19	Male	Somalia	3	Walk-In	2015	4	Home	Neurological problem	0	28	Africa	Eastern Africa	10-19	16-40	1
40	Male	Jordan	3	Walk-In	2015	4	Home	Infectious disease	0	45	Asia	Western Asia	40-49	41-65	0
31	Male	Syrian Arab Republic	3	Walk-In	2015	4	Home	Musculoskeletal condition	0	35	Asia	Western Asia	30-39	16-40	0
16	Female	Stateless	2	Ambulance	2015	4	Transfer	Psychiatric problem, including self-harm	0	49	Stateless	Stateless	10-19	16-40	0
33	Female	Eritrea	3	Walk-In	2015	4	Home	Infectious disease	0	31	Africa	Eastern Africa	30-39	16-40	0
19	Male	Syrian Arab Republic	3	Walk-In	2015	4	Home	Trauma	0	52	Asia	Western Asia	10-19	16-40	0
42	Female	Somalia	3	Walk-In	2015	4	Home	Trauma	1	4	Africa	Eastern Africa	40-49	41-65	1
30	Male	Afghanistan	3	Walk-In	2015	4	Home	Gastrointestinal or genitourinary condition	0	1	Asia	Southern Asia	30-39	16-40	0
17	Female	Eritrea	3	Hospital	2015	4	Admitted	Psychiatric problem, including self-harm	0	44	Africa	Eastern Africa	10-19	16-40	0
30	Female	Ethiopia	3	Walk-In	2015	4	Home	Infectious disease	0	17	Africa	Eastern Africa	30-39	16-40	0
69	Female	Serbia	2	Walk-In	2015	4	Admitted	Cardiovascular problem	0	42	Europe	Southern Europe	60-69	>65	0
37	Male	Syrian Arab Republic	3	Walk-In	2015	4	Home	Infectious disease	0	3	Asia	Western Asia	30-39	16-40	0
29	Male	Syrian Arab Republic	3	Walk-In	2015	4	Home	Infectious disease	0	17	Asia	Western Asia	20-29	16-40	0
53	Male	Stateless	3	Walk-In	2015	4	Home	Gastrointestinal or genitourinary condition	0	31	Stateless	Stateless	50-59	41-65	0
19	Male	Libya	3	Walk-In	2015	4	Home	Trauma	0	19	Africa	Northern Africa	10-19	16-40	0
41	Female	Montenegro	3		2015	4	Home	Gastrointestinal or genitourinary condition	0	1	Europe	Southern Europe	40-49	41-65	0
28	Female	Russian Federation	5	Walk-In	2015	4	Home	Gastrointestinal or genitourinary condition	0	1	Europe	Eastern Europe	20-29	16-40	0
69	Female	Pakistan	3	Walk-In	2015	4	Admitted	Gastrointestinal or genitourinary condition	0	57	Asia	Southern Asia	60-69	>65	0
40	Male	Alergia	3	Walk-In	2015	4	Home	Gastrointestinal or genitourinary condition	0	1	Africa	Northern Africa	40-49	41-65	0
52	Male	Kosovo	3	Ambulance	2015	4	Home	Gastrointestinal or genitourinary condition	0	19	Europe	Southern Europe	50-59	41-65	0
36	Female	Syrian Arab Republic	3	Walk-In	2015	4	Home	Musculoskeletal condition	0	39	Asia	Western Asia	30-39	16-40	0
28	Male	Eritrea	3	Walk-In	2015	5	Home	Infectious disease	0	17	Africa	Eastern Africa	20-29	16-40	0
18	Male	Somalia	3	Walk-In	2015	5	Home	Other	0	31	Africa	Eastern Africa	10-19	16-40	1
19	Male	Eritrea	3	Walk-In	2015	5	Home	Trauma	0	19	Africa	Eastern Africa	10-19	16-40	0
41	Female	Eritrea	2	Hospital	2015	5	Transfer	Psychiatric problem, including self-harm	0	54	Africa	Eastern Africa	40-49	41-65	0
22	Male	Syrian Arab Republic	3	Walk-In	2015	5	Home	Cardiovascular problem	0	10	Asia	Western Asia	20-29	16-40	0
21	Male	Syrian Arab Republic	3	Walk-In	2015	5	Home	Trauma	0	39	Asia	Western Asia	20-29	16-40	0
26	Male	Somalia	4	Hospital	2015	5	Home	Trauma	0	39	Africa	Eastern Africa	20-29	16-40	1
30	Female	Eritrea	2	Walk-In	2015	5	Home	Respiratory problem	0	45	Africa	Eastern Africa	30-39	16-40	0
33	Male	Somalia	3	Ambulance	2015	5	Transfer	Psychiatric problem, including self-harm	0	44	Africa	Eastern Africa	30-39	16-40	1
57	Male	Russian Federation	3	Walk-In	2015	5	Home	Neurological problem	0	35	Europe	Eastern Europe	50-59	41-65	0
44	Male	Democratic Republic of the Congo	2	Hospital	2015	5	Transfer	Psychiatric problem, including self-harm	0	41	Africa	Middle Africa	40-49	41-65	0
29	Male	Somalia	3	Walk-In	2015	5	Home	Trauma	0	46	Africa	Eastern Africa	20-29	16-40	1
61	Female	Somalia	3	Walk-In	2015	5	Home	Other	0	25	Africa	Eastern Africa	60-69	41-65	1
26	Male	Somalia	3	Walk-In	2015	5	Home	Trauma	0	39	Africa	Eastern Africa	20-29	16-40	1
25	Male	Somalia	2	Police	2015	5	Transfer	Psychiatric problem, including self-harm	0	49	Africa	Eastern Africa	20-29	16-40	1
32	Female	Turkey	3	Walk-In	2015	5	Home	Other	0	17	Asia	Western Asia	30-39	16-40	0
22	Female	Syrian Arab Republic	3	Family Doctor	2015	5	Home	Obstetric or gynaecological problem	0	1	Asia	Western Asia	20-29	16-40	0
35	Male	Ethiopia	3	Ambulance	2015	5	Home	Infectious disease	0	31	Africa	Eastern Africa	30-39	16-40	0
41	Male	Ghana	3	Hospital	2015	5	Home	Other	0	17	Africa	Western Africa	40-49	41-65	0
42	Female	Stateless	3	Walk-In	2015	5	Home	Musculoskeletal condition	0	35	Stateless	Stateless	40-49	41-65	0
27	Male	Afghanistan	1	Ambulance	2015	5	Admitted	Other	0	21	Asia	Southern Asia	20-29	16-40	0
26	Male	Tunesia	3	Walk-In	2015	5	Home	Trauma	0	46	Africa	Northern Africa	20-29	16-40	0
26	Female	Syrian Arab Republic	2	Hospital	2015	5	Home	Cardiovascular problem	0	28	Asia	Western Asia	20-29	16-40	0
30	Male	Gambia	2	Ambulance	2015	5	Admitted	Trauma	0	28	Africa	Western Africa	30-39	16-40	0
18	Male	Somalia	3	Walk-In	2015	5	Home	Other	0	46	Africa	Eastern Africa	10-19	16-40	1
26	Male	Tunesia	3	Walk-In	2015	5	Home	Trauma	0	46	Africa	Northern Africa	20-29	16-40	0
69	Female	Serbia	3	Walk-In	2015	5	Admitted	Cardiovascular problem	0	39	Europe	Southern Europe	60-69	>65	0
22	Male	Mali	2	Hospital	2015	5	Admitted	Neurological problem	0	37	Africa	Western Africa	20-29	16-40	0
37	Male	Syrian Arab Republic	3	Walk-In	2015	5	Home	Trauma	0	5	Asia	Western Asia	30-39	16-40	0
30	Male	Afghanistan	2	Walk-In	2015	5	Home	Musculoskeletal condition	0	11	Asia	Southern Asia	30-39	16-40	0
27	Male	Eritrea	3	Walk-In	2015	5	Home	Other	0	7	Africa	Eastern Africa	20-29	16-40	0
29	Male	Ethiopia	2	Ambulance	2015	5	Home	Musculoskeletal condition	0	11	Africa	Eastern Africa	20-29	16-40	0
37	Male	Syrian Arab Republic	3	Walk-In	2015	5	Home	Other	0	17	Asia	Western Asia	30-39	16-40	0
54	Male	Turkey	3	Walk-In	2015	5	Home	Respiratory problem	0	45	Asia	Western Asia	50-59	41-65	0
61	Male	Syrian Arab Republic	2	Family Doctor	2015	5	Admitted	Infectious disease	0	57	Asia	Western Asia	60-69	41-65	0
18	Male	Somalia	5	Walk-In	2015	5	Home	Follow Up	0	24	Africa	Eastern Africa	10-19	16-40	1
32	Male	Syrian Arab Republic	3	Walk-In	2015	5	Home	Respiratory problem	0	28	Asia	Western Asia	30-39	16-40	0
45	Male	Somalia	3	Walk-In	2015	5	Home	Trauma	0	19	Africa	Eastern Africa	40-49	41-65	1
39	Male	Alergia	3	Ambulance	2015	5	Home	Psychiatric problem, including self-harm	0	49	Africa	Northern Africa	30-39	16-40	0
35	Male	Turkey	2	Walk-In	2015	5	Home	Psychiatric problem, including self-harm	0	1	Asia	Western Asia	30-39	16-40	0
24	Male	Nigeria	3	Police	2015	5	Home	Musculoskeletal condition	0	2	Africa	Western Africa	20-29	16-40	0
19	Male	Morocco	3	Police	2015	5	Admitted	Musculoskeletal condition	1	39	Africa	Northern Africa	10-19	16-40	0
60	Male	Yemen	3	Family Doctor	2015	5	Admitted	Other	0	1	Asia	Western Asia	60-69	41-65	0
25	Female	Afghanistan	3	Walk-In	2015	5	Transfer	Psychiatric problem, including self-harm	0	44	Asia	Southern Asia	20-29	16-40	0
27	Male	Eritrea	2	Ambulance	2015	5	Home	Trauma	0	19	Africa	Eastern Africa	20-29	16-40	0
21	Female	Eritrea	4	Walk-In	2015	5	Home	Other	0	46	Africa	Eastern Africa	20-29	16-40	0
49	Male	Iraq	2	Walk-In	2015	5	Admitted	Cardiovascular problem	0	45	Asia	Western Asia	40-49	41-65	0
18	Female	Eritrea	3	Walk-In	2015	5	Home	Neurological problem	0	28	Africa	Eastern Africa	10-19	16-40	0
18	Female	Eritrea	3	Ambulance	2015	5	Home	Musculoskeletal condition	0	5	Africa	Eastern Africa	10-19	16-40	0
17	Female	Turkey	3	Walk-In	2015	5	Home	Neurological problem	0	28	Asia	Western Asia	10-19	16-40	0
41	Male	Somalia	3	Walk-In	2015	5	Admitted	Trauma	1	13	Africa	Eastern Africa	40-49	41-65	1
34	Male	Somalia	3	Walk-In	2015	5	Home	Other	0	7	Africa	Eastern Africa	30-39	16-40	1
20	Male	Somalia	3	Walk-In	2015	5	Home	Trauma	0	52	Africa	Eastern Africa	20-29	16-40	1
